# Supplementary material for: Deep learning encodes robust discriminative neuroimaging representations to outperform standard machine learning
Source: Nat Commun. 2021 Jan 13;12:353. doi: 10.1038/s41467-020-20655-6 (PMC7806588; doi:10.1038/s41467-020-20655-6)
Supplement: Supplementary file 4 — Source Data [file 41467_2020_20655_MOESM4_ESM.zip]

Archive with 14 entries (14 files):
- Figure2a.txt
- __MACOSX/._Figure2a.txt
- Figure2b.txt
- __MACOSX/._Figure2b.txt
- Figure2c.txt
- __MACOSX/._Figure2c.txt
- Figure2d.txt
- __MACOSX/._Figure2d.txt
- Figure3.txt
- __MACOSX/._Figure3.txt
- Figure5.txt
- __MACOSX/._Figure5.txt
- Figure7.txt
- __MACOSX/._Figure7.txt
