# Supplementary material for: Deep learning encodes robust discriminative neuroimaging representations to outperform standard machine learning
Source: Nat Commun. 2021 Jan 13;12:353. doi: 10.1038/s41467-020-20655-6 (PMC7806588; doi:10.1038/s41467-020-20655-6)
Supplement: Supplementary file 4 — Source Data [file 41467_2020_20655_MOESM4_ESM.zip › Figure2a.txt]

Task	Feature	Rep	N	LDA	LR	SVML	SVMP	SVMR	SVMS	DL1	DL2
AgeGenClx	GRP	0	100	0.273120138	0.278305964	0.303370787	0.312878133	0.311149525	0.308556612	0.125324114	0.273120138
AgeGenClx	GRP	1	100	0.318928263	0.298184961	0.324114088	0.331892826	0.331028522	0.333621435	0.211754538	0.267070009
AgeGenClx	GRP	2	100	0.29991357	0.273984443	0.311149525	0.298184961	0.31633535	0.318063959	0.125324114	0.27139153
AgeGenClx	GRP	3	100	0.297320657	0.305099395	0.313742437	0.31633535	0.314606742	0.323249784	0.125324114	0.218668971
AgeGenClx	GRP	4	100	0.331892826	0.29386344	0.342264477	0.33880726	0.339671564	0.340535869	0.125324114	0.290406223
AgeGenClx	GRP	5	100	0.320656871	0.320656871	0.356093345	0.33880726	0.355229041	0.353500432	0.216076059	0.274848747
AgeGenClx	GRP	6	100	0.309420916	0.302506482	0.334485739	0.32238548	0.337942956	0.324114088	0.125324114	0.305099395
AgeGenClx	GRP	7	100	0.29386344	0.273984443	0.288677615	0.281763181	0.292999136	0.288677615	0.215211755	0.257562662
AgeGenClx	GRP	8	100	0.31028522	0.290406223	0.31633535	0.321521175	0.318063959	0.317199654	0.212618842	0.262748487
AgeGenClx	GRP	9	100	0.305099395	0.306828003	0.331028522	0.329299914	0.330164218	0.332757131	0.125324114	0.249783924
AgeGenClx	GRP	10	100	0.333621435	0.306828003	0.347450303	0.346585998	0.346585998	0.346585998	0.125324114	0.301642178
AgeGenClx	GRP	11	100	0.285220398	0.297320657	0.312878133	0.319792567	0.32238548	0.318928263	0.125324114	0.2653414
AgeGenClx	GRP	12	100	0.309420916	0.317199654	0.347450303	0.346585998	0.346585998	0.34485739	0.125324114	0.28781331
AgeGenClx	GRP	13	100	0.325842697	0.305963699	0.362143475	0.369057908	0.369057908	0.369057908	0.125324114	0.298184961
AgeGenClx	GRP	14	100	0.330164218	0.292999136	0.329299914	0.331028522	0.331028522	0.330164218	0.243733794	0.269662921
AgeGenClx	GRP	15	100	0.292134831	0.31028522	0.315471046	0.319792567	0.318063959	0.318928263	0.239412273	0.286949006
AgeGenClx	GRP	16	100	0.305099395	0.303370787	0.324978392	0.328435609	0.329299914	0.337942956	0.125324114	0.298184961
AgeGenClx	GRP	17	100	0.325842697	0.294727744	0.342264477	0.340535869	0.351771824	0.343128781	0.125324114	0.288677615
AgeGenClx	GRP	18	100	0.331028522	0.292134831	0.329299914	0.324114088	0.330164218	0.326707001	0.125324114	0.276577355
AgeGenClx	GRP	19	100	0.320656871	0.297320657	0.313742437	0.324978392	0.330164218	0.321521175	0.125324114	0.286084702
AgeGenClx	GRP	0	200	0.323249784	0.342264477	0.360414866	0.363007779	0.356957649	0.366464996	0.319792567	0.350907519
AgeGenClx	GRP	1	200	0.313742437	0.327571305	0.352636128	0.354364736	0.359550562	0.369057908	0.264477096	0.291270527
AgeGenClx	GRP	2	200	0.326707001	0.306828003	0.335350043	0.337078652	0.337078652	0.354364736	0.28781331	0.303370787
AgeGenClx	GRP	3	200	0.314606742	0.31633535	0.364736387	0.368193604	0.372515125	0.369922213	0.197061366	0.294727744
AgeGenClx	GRP	4	200	0.331892826	0.33880726	0.37337943	0.376836646	0.376836646	0.366464996	0.348314607	0.348314607
AgeGenClx	GRP	5	200	0.325842697	0.305963699	0.343128781	0.345721694	0.352636128	0.345721694	0.262748487	0.297320657
AgeGenClx	GRP	6	200	0.350043215	0.302506482	0.349178911	0.351771824	0.345721694	0.348314607	0.294727744	0.301642178
AgeGenClx	GRP	7	200	0.339671564	0.321521175	0.370786517	0.370786517	0.380293863	0.388072602	0.27139153	0.352636128
AgeGenClx	GRP	8	200	0.332757131	0.337078652	0.351771824	0.354364736	0.356957649	0.355229041	0.238547969	0.292999136
AgeGenClx	GRP	9	200	0.331028522	0.331892826	0.382022472	0.375108038	0.388936906	0.394122731	0.347450303	0.352636128
AgeGenClx	GRP	10	200	0.300777874	0.321521175	0.343993086	0.348314607	0.342264477	0.356093345	0.275713051	0.273120138
AgeGenClx	GRP	11	200	0.346585998	0.340535869	0.381158168	0.3673293	0.380293863	0.380293863	0.279170268	0.284356093
AgeGenClx	GRP	12	200	0.319792567	0.313742437	0.340535869	0.359550562	0.360414866	0.3673293	0.262748487	0.321521175
AgeGenClx	GRP	13	200	0.341400173	0.31633535	0.349178911	0.355229041	0.363007779	0.352636128	0.292999136	0.353500432
AgeGenClx	GRP	14	200	0.326707001	0.328435609	0.345721694	0.33880726	0.334485739	0.335350043	0.295592048	0.331028522
AgeGenClx	GRP	15	200	0.332757131	0.33880726	0.362143475	0.362143475	0.360414866	0.363007779	0.276577355	0.280898876
AgeGenClx	GRP	16	200	0.3673293	0.349178911	0.378565255	0.388072602	0.380293863	0.38375108	0.348314607	0.305099395
AgeGenClx	GRP	17	200	0.335350043	0.349178911	0.359550562	0.369057908	0.368193604	0.376836646	0.284356093	0.341400173
AgeGenClx	GRP	18	200	0.345721694	0.318063959	0.355229041	0.345721694	0.354364736	0.349178911	0.277441659	0.321521175
AgeGenClx	GRP	19	200	0.335350043	0.327571305	0.368193604	0.349178911	0.369057908	0.369057908	0.298184961	0.320656871
AgeGenClx	GRP	0	500	0.323249784	0.342264477	0.360414866	0.363007779	0.356957649	0.366464996	0.319792567	0.350907519
AgeGenClx	GRP	1	500	0.313742437	0.327571305	0.352636128	0.354364736	0.359550562	0.369057908	0.264477096	0.291270527
AgeGenClx	GRP	2	500	0.326707001	0.306828003	0.335350043	0.337078652	0.337078652	0.354364736	0.28781331	0.303370787
AgeGenClx	GRP	3	500	0.314606742	0.31633535	0.364736387	0.368193604	0.372515125	0.369922213	0.197061366	0.294727744
AgeGenClx	GRP	4	500	0.331892826	0.33880726	0.37337943	0.376836646	0.376836646	0.366464996	0.348314607	0.348314607
AgeGenClx	GRP	5	500	0.325842697	0.305963699	0.343128781	0.345721694	0.352636128	0.345721694	0.262748487	0.297320657
AgeGenClx	GRP	6	500	0.350043215	0.302506482	0.349178911	0.351771824	0.345721694	0.348314607	0.294727744	0.301642178
AgeGenClx	GRP	7	500	0.339671564	0.321521175	0.370786517	0.370786517	0.380293863	0.388072602	0.27139153	0.352636128
AgeGenClx	GRP	8	500	0.332757131	0.337078652	0.351771824	0.354364736	0.356957649	0.355229041	0.238547969	0.292999136
AgeGenClx	GRP	9	500	0.331028522	0.331892826	0.382022472	0.375108038	0.388936906	0.394122731	0.347450303	0.352636128
AgeGenClx	GRP	10	500	0.300777874	0.321521175	0.343993086	0.348314607	0.342264477	0.356093345	0.275713051	0.273120138
AgeGenClx	GRP	11	500	0.346585998	0.340535869	0.381158168	0.3673293	0.380293863	0.380293863	0.279170268	0.284356093
AgeGenClx	GRP	12	500	0.319792567	0.313742437	0.340535869	0.359550562	0.360414866	0.3673293	0.262748487	0.321521175
AgeGenClx	GRP	13	500	0.341400173	0.31633535	0.349178911	0.355229041	0.363007779	0.352636128	0.292999136	0.353500432
AgeGenClx	GRP	14	500	0.326707001	0.328435609	0.345721694	0.33880726	0.334485739	0.335350043	0.295592048	0.331028522
AgeGenClx	GRP	15	500	0.332757131	0.33880726	0.362143475	0.362143475	0.360414866	0.363007779	0.276577355	0.280898876
AgeGenClx	GRP	16	500	0.3673293	0.349178911	0.378565255	0.388072602	0.380293863	0.38375108	0.348314607	0.305099395
AgeGenClx	GRP	17	500	0.335350043	0.349178911	0.359550562	0.369057908	0.368193604	0.376836646	0.284356093	0.341400173
AgeGenClx	GRP	18	500	0.345721694	0.318063959	0.355229041	0.345721694	0.354364736	0.349178911	0.277441659	0.321521175
AgeGenClx	GRP	19	500	0.335350043	0.327571305	0.368193604	0.349178911	0.369057908	0.369057908	0.298184961	0.320656871
AgeGenClx	GRP	0	1000	0.318063959	0.37337943	0.411408816	0.394122731	0.398444252	0.411408816	0.40622299	0.411408816
AgeGenClx	GRP	1	1000	0.295592048	0.385479689	0.398444252	0.404494382	0.401901469	0.414866033	0.41832325	0.41832325
AgeGenClx	GRP	2	1000	0.295592048	0.350907519	0.375108038	0.381158168	0.388072602	0.390665514	0.348314607	0.410544512
AgeGenClx	GRP	3	1000	0.302506482	0.365600691	0.407087295	0.416594641	0.38980121	0.398444252	0.409680207	0.407087295
AgeGenClx	GRP	4	1000	0.321521175	0.352636128	0.379429559	0.393258427	0.393258427	0.385479689	0.410544512	0.408815903
AgeGenClx	GRP	5	1000	0.272255834	0.374243734	0.403630078	0.424373379	0.414866033	0.390665514	0.375972342	0.40622299
AgeGenClx	GRP	6	1000	0.300777874	0.38375108	0.401037165	0.403630078	0.415730337	0.427830596	0.335350043	0.443388073
AgeGenClx	GRP	7	1000	0.29991357	0.374243734	0.382886776	0.388936906	0.41227312	0.414866033	0.376836646	0.403630078
AgeGenClx	GRP	8	1000	0.29991357	0.375108038	0.381158168	0.404494382	0.380293863	0.380293863	0.342264477	0.401037165
AgeGenClx	GRP	9	1000	0.289541919	0.358686258	0.378565255	0.399308557	0.390665514	0.401901469	0.375972342	0.420916162
AgeGenClx	GRP	10	1000	0.307692308	0.368193604	0.407087295	0.40622299	0.41832325	0.420051858	0.382022472	0.37337943
AgeGenClx	GRP	11	1000	0.291270527	0.377700951	0.38980121	0.394122731	0.401901469	0.416594641	0.357821953	0.39585134
AgeGenClx	GRP	12	1000	0.326707001	0.334485739	0.356957649	0.366464996	0.398444252	0.386343993	0.325842697	0.375972342
AgeGenClx	GRP	13	1000	0.294727744	0.372515125	0.394987035	0.38980121	0.410544512	0.40622299	0.386343993	0.394122731
AgeGenClx	GRP	14	1000	0.31028522	0.362143475	0.378565255	0.375108038	0.387208297	0.39585134	0.415730337	0.371650821
AgeGenClx	GRP	15	1000	0.324114088	0.372515125	0.399308557	0.402765774	0.404494382	0.401037165	0.430423509	0.399308557
AgeGenClx	GRP	16	1000	0.303370787	0.358686258	0.391529818	0.393258427	0.405358686	0.403630078	0.397579948	0.424373379
AgeGenClx	GRP	17	1000	0.290406223	0.37337943	0.392394123	0.388936906	0.396715644	0.400172861	0.333621435	0.407951599
AgeGenClx	GRP	18	1000	0.312013829	0.358686258	0.396715644	0.379429559	0.398444252	0.401037165	0.385479689	0.420916162
AgeGenClx	GRP	19	1000	0.291270527	0.380293863	0.3673293	0.398444252	0.408815903	0.409680207	0.369057908	0.425237684
AgeGenClx	GRP	0	2000	0.266205704	0.417458946	0.432152118	0.442523768	0.438202247	0.448573898	0.435609334	0.461538462
AgeGenClx	GRP	1	2000	0.246326707	0.384615385	0.380293863	0.41832325	0.408815903	0.422644771	0.428694901	0.464131374
AgeGenClx	GRP	2	2000	0.247191011	0.396715644	0.414866033	0.411408816	0.417458946	0.425237684	0.43474503	0.447709594
AgeGenClx	GRP	3	2000	0.266205704	0.409680207	0.41832325	0.43474503	0.429559205	0.449438202	0.420051858	0.466724287
AgeGenClx	GRP	4	2000	0.259291271	0.404494382	0.41227312	0.394987035	0.399308557	0.410544512	0.41832325	0.462402766
AgeGenClx	GRP	5	2000	0.252376837	0.394122731	0.416594641	0.426101988	0.426101988	0.433016422	0.398444252	0.476231634
AgeGenClx	GRP	6	2000	0.252376837	0.390665514	0.427830596	0.410544512	0.425237684	0.41832325	0.464131374	0.461538462
AgeGenClx	GRP	7	2000	0.269662921	0.401901469	0.407087295	0.414001729	0.407951599	0.410544512	0.400172861	0.448573898
AgeGenClx	GRP	8	2000	0.261019879	0.388936906	0.416594641	0.426966292	0.408815903	0.426966292	0.408815903	0.460674157
AgeGenClx	GRP	9	2000	0.258426966	0.407951599	0.441659464	0.414001729	0.43474503	0.444252377	0.445980985	0.459809853
AgeGenClx	GRP	10	2000	0.250648228	0.40622299	0.403630078	0.426101988	0.430423509	0.43474503	0.405358686	0.452031115
AgeGenClx	GRP	11	2000	0.245462403	0.391529818	0.425237684	0.416594641	0.423509075	0.429559205	0.40622299	0.473638721
AgeGenClx	GRP	12	2000	0.244598099	0.415730337	0.409680207	0.414866033	0.433016422	0.448573898	0.444252377	0.458081245
AgeGenClx	GRP	13	2000	0.229040622	0.394987035	0.426101988	0.427830596	0.430423509	0.435609334	0.424373379	0.451166811
AgeGenClx	GRP	14	2000	0.249783924	0.39585134	0.414866033	0.398444252	0.420916162	0.397579948	0.44079516	0.478824546
AgeGenClx	GRP	15	2000	0.229904927	0.410544512	0.422644771	0.421780467	0.419187554	0.443388073	0.438202247	0.476231634
AgeGenClx	GRP	16	2000	0.234226448	0.386343993	0.424373379	0.423509075	0.425237684	0.428694901	0.435609334	0.468452895
AgeGenClx	GRP	17	2000	0.256698358	0.403630078	0.439066551	0.426966292	0.433880726	0.462402766	0.416594641	0.462402766
AgeGenClx	GRP	18	2000	0.261019879	0.364736387	0.422644771	0.41832325	0.421780467	0.41832325	0.448573898	0.453759723
AgeGenClx	GRP	19	2000	0.24891962	0.413137424	0.401037165	0.415730337	0.429559205	0.432152118	0.445116681	0.468452895
AgeGenClx	GRP	0	5000	0.46326707	0.439930856	0.461538462	0.468452895	0.486603284	0.498703544	0.570440795	0.564390666
AgeGenClx	GRP	1	5000	0.45721694	0.429559205	0.494382022	0.474503025	0.483146067	0.499567848	0.585998271	0.566983578
AgeGenClx	GRP	2	5000	0.460674157	0.438202247	0.473638721	0.466724287	0.477095938	0.468452895	0.562662057	0.55920484
AgeGenClx	GRP	3	5000	0.447709594	0.441659464	0.458945549	0.460674157	0.456352636	0.466724287	0.570440795	0.561797753
AgeGenClx	GRP	4	5000	0.462402766	0.448573898	0.471910112	0.470181504	0.510803803	0.509075194	0.533275713	0.55315471
AgeGenClx	GRP	5	5000	0.487467589	0.474503025	0.503025065	0.477960242	0.51426102	0.507346586	0.599827139	0.601555748
AgeGenClx	GRP	6	5000	0.482281763	0.448573898	0.488331893	0.494382022	0.484874676	0.500432152	0.56525497	0.550561798
AgeGenClx	GRP	7	5000	0.477960242	0.442523768	0.487467589	0.477960242	0.487467589	0.484874676	0.549697494	0.548833189
AgeGenClx	GRP	8	5000	0.475367329	0.452031115	0.497839239	0.492653414	0.484010372	0.486603284	0.549697494	0.560933449
AgeGenClx	GRP	9	5000	0.474503025	0.443388073	0.474503025	0.462402766	0.481417459	0.486603284	0.547968885	0.564390666
AgeGenClx	GRP	10	5000	0.471910112	0.46326707	0.489196197	0.48573898	0.500432152	0.495246327	0.56525497	0.55920484
AgeGenClx	GRP	11	5000	0.452895419	0.453759723	0.48573898	0.471910112	0.478824546	0.493517718	0.51426102	0.560933449
AgeGenClx	GRP	12	5000	0.466724287	0.425237684	0.476231634	0.477960242	0.459809853	0.476231634	0.526361279	0.541918755
AgeGenClx	GRP	13	5000	0.451166811	0.456352636	0.487467589	0.482281763	0.47968885	0.497839239	0.535868626	0.560933449
AgeGenClx	GRP	14	5000	0.475367329	0.480553155	0.474503025	0.472774417	0.47968885	0.48573898	0.55315471	0.560933449
AgeGenClx	GRP	15	5000	0.467588591	0.449438202	0.475367329	0.466724287	0.477095938	0.484874676	0.55315471	0.541054451
AgeGenClx	GRP	16	5000	0.490060501	0.449438202	0.488331893	0.473638721	0.494382022	0.496974935	0.552290406	0.554019015
AgeGenClx	GRP	17	5000	0.451166811	0.445116681	0.486603284	0.483146067	0.489196197	0.477095938	0.541918755	0.55920484
AgeGenClx	GRP	18	5000	0.462402766	0.439066551	0.480553155	0.471045808	0.4693172	0.481417459	0.550561798	0.583405359
AgeGenClx	GRP	19	5000	0.44079516	0.433016422	0.474503025	0.471910112	0.474503025	0.473638721	0.573898012	0.560933449
AgeGenClx	GRP	0	10000	0.49178911	0.441659464	0.496974935	0.486603284	0.494382022	0.492653414	0.557476232	0.572169404
AgeGenClx	GRP	1	10000	0.51426102	0.471910112	0.502160761	0.475367329	0.499567848	0.509939499	0.582541054	0.585133967
AgeGenClx	GRP	2	10000	0.511668107	0.467588591	0.510803803	0.49178911	0.513396716	0.509075194	0.595505618	0.600691443
AgeGenClx	GRP	3	10000	0.496110631	0.452031115	0.502160761	0.507346586	0.505617978	0.512532411	0.583405359	0.575626621
AgeGenClx	GRP	4	10000	0.51426102	0.459809853	0.532411409	0.52031115	0.527225583	0.531547105	0.580812446	0.600691443
AgeGenClx	GRP	5	10000	0.512532411	0.480553155	0.507346586	0.521175454	0.534140017	0.541918755	0.601555748	0.59377701
AgeGenClx	GRP	6	10000	0.495246327	0.468452895	0.521175454	0.501296456	0.509939499	0.510803803	0.579948142	0.583405359
AgeGenClx	GRP	7	10000	0.505617978	0.439930856	0.484874676	0.49178911	0.506482282	0.477960242	0.573898012	0.568712187
AgeGenClx	GRP	8	10000	0.511668107	0.470181504	0.515989628	0.509075194	0.524632671	0.524632671	0.596369922	0.58772688
AgeGenClx	GRP	9	10000	0.509075194	0.470181504	0.515989628	0.528089888	0.51426102	0.517718237	0.61019879	0.599827139
AgeGenClx	GRP	10	10000	0.503889369	0.4693172	0.506482282	0.492653414	0.509939499	0.505617978	0.585998271	0.576490925
AgeGenClx	GRP	11	10000	0.487467589	0.468452895	0.499567848	0.511668107	0.509075194	0.511668107	0.558340536	0.576490925
AgeGenClx	GRP	12	10000	0.472774417	0.464995678	0.515125324	0.505617978	0.522039758	0.527225583	0.568712187	0.573898012
AgeGenClx	GRP	13	10000	0.52031115	0.453759723	0.513396716	0.507346586	0.499567848	0.513396716	0.576490925	0.578219533
AgeGenClx	GRP	14	10000	0.49178911	0.456352636	0.509075194	0.487467589	0.503025065	0.502160761	0.55920484	0.545375972
AgeGenClx	GRP	15	10000	0.490924806	0.458945549	0.497839239	0.483146067	0.490060501	0.500432152	0.580812446	0.579948142
AgeGenClx	GRP	16	10000	0.504753673	0.464131374	0.494382022	0.501296456	0.511668107	0.501296456	0.579083838	0.566119274
AgeGenClx	GRP	17	10000	0.496974935	0.455488332	0.50821089	0.522904062	0.515125324	0.523768366	0.599827139	0.597234226
AgeGenClx	GRP	18	10000	0.507346586	0.452031115	0.505617978	0.496110631	0.510803803	0.504753673	0.590319793	0.596369922
AgeGenClx	GRP	19	10000	0.515125324	0.458945549	0.507346586	0.483146067	0.496110631	0.511668107	0.578219533	0.586862576
AgeGenClx	RFE	0	100	0.227312014	0.202247191	0.221261884	0.219533276	0.223854797	0.223854797	0.125324114	0.273120138
AgeGenClx	RFE	1	100	0.215211755	0.217804667	0.243733794	0.244598099	0.245462403	0.238547969	0.211754538	0.267070009
AgeGenClx	RFE	2	100	0.212618842	0.233362143	0.256698358	0.251512532	0.266205704	0.257562662	0.125324114	0.27139153
AgeGenClx	RFE	3	100	0.186689715	0.210890233	0.239412273	0.235955056	0.242005186	0.238547969	0.125324114	0.218668971
AgeGenClx	RFE	4	100	0.2653414	0.24286949	0.272255834	0.267070009	0.272255834	0.277441659	0.125324114	0.290406223
AgeGenClx	RFE	5	100	0.203111495	0.222126188	0.253241141	0.249783924	0.251512532	0.249783924	0.216076059	0.274848747
AgeGenClx	RFE	6	100	0.196197061	0.250648228	0.261019879	0.262748487	0.255834054	0.259291271	0.125324114	0.305099395
AgeGenClx	RFE	7	100	0.181503889	0.174589455	0.182368194	0.179775281	0.173725151	0.171132239	0.215211755	0.257562662
AgeGenClx	RFE	8	100	0.199654278	0.207433016	0.234226448	0.234226448	0.22644771	0.23681936	0.212618842	0.262748487
AgeGenClx	RFE	9	100	0.205704408	0.216940363	0.207433016	0.206568712	0.211754538	0.210025929	0.125324114	0.249783924
AgeGenClx	RFE	10	100	0.208297321	0.245462403	0.261019879	0.261884183	0.273120138	0.258426966	0.125324114	0.301642178
AgeGenClx	RFE	11	100	0.224719101	0.204840104	0.227312014	0.229040622	0.22644771	0.224719101	0.125324114	0.2653414
AgeGenClx	RFE	12	100	0.222990493	0.209161625	0.222126188	0.210890233	0.211754538	0.223854797	0.125324114	0.28781331
AgeGenClx	RFE	13	100	0.216940363	0.241140882	0.285220398	0.283491789	0.294727744	0.298184961	0.125324114	0.298184961
AgeGenClx	RFE	14	100	0.197061366	0.211754538	0.221261884	0.219533276	0.219533276	0.216076059	0.243733794	0.269662921
AgeGenClx	RFE	15	100	0.191011236	0.228176318	0.222126188	0.243733794	0.243733794	0.235955056	0.239412273	0.286949006
AgeGenClx	RFE	16	100	0.221261884	0.210025929	0.235090752	0.23681936	0.243733794	0.243733794	0.125324114	0.298184961
AgeGenClx	RFE	17	100	0.201382887	0.188418323	0.192739844	0.202247191	0.19792567	0.194468453	0.125324114	0.288677615
AgeGenClx	RFE	18	100	0.225583405	0.235955056	0.221261884	0.227312014	0.215211755	0.224719101	0.125324114	0.276577355
AgeGenClx	RFE	19	100	0.205704408	0.215211755	0.229040622	0.216940363	0.22644771	0.234226448	0.125324114	0.286084702
AgeGenClx	RFE	0	200	0.201382887	0.24286949	0.273120138	0.263612792	0.261019879	0.257562662	0.319792567	0.350907519
AgeGenClx	RFE	1	200	0.222126188	0.276577355	0.273120138	0.272255834	0.278305964	0.273984443	0.264477096	0.291270527
AgeGenClx	RFE	2	200	0.199654278	0.247191011	0.241140882	0.229040622	0.22644771	0.242005186	0.28781331	0.303370787
AgeGenClx	RFE	3	200	0.178910977	0.224719101	0.223854797	0.229904927	0.224719101	0.215211755	0.197061366	0.294727744
AgeGenClx	RFE	4	200	0.178046672	0.210025929	0.213483146	0.218668971	0.219533276	0.218668971	0.348314607	0.348314607
AgeGenClx	RFE	5	200	0.182368194	0.225583405	0.239412273	0.253241141	0.254105445	0.245462403	0.262748487	0.297320657
AgeGenClx	RFE	6	200	0.165082109	0.235955056	0.259291271	0.256698358	0.24891962	0.253241141	0.294727744	0.301642178
AgeGenClx	RFE	7	200	0.217804667	0.227312014	0.264477096	0.267934313	0.24891962	0.267934313	0.27139153	0.352636128
AgeGenClx	RFE	8	200	0.223854797	0.261019879	0.275713051	0.275713051	0.262748487	0.262748487	0.238547969	0.292999136
AgeGenClx	RFE	9	200	0.180639585	0.208297321	0.215211755	0.221261884	0.224719101	0.216940363	0.347450303	0.352636128
AgeGenClx	RFE	10	200	0.193604149	0.235955056	0.254969749	0.252376837	0.231633535	0.24891962	0.275713051	0.273120138
AgeGenClx	RFE	11	200	0.200518583	0.237683665	0.221261884	0.218668971	0.229904927	0.237683665	0.279170268	0.284356093
AgeGenClx	RFE	12	200	0.199654278	0.263612792	0.254969749	0.272255834	0.261019879	0.254105445	0.262748487	0.321521175
AgeGenClx	RFE	13	200	0.171996543	0.254105445	0.23681936	0.242005186	0.241140882	0.238547969	0.292999136	0.353500432
AgeGenClx	RFE	14	200	0.203975799	0.242005186	0.235955056	0.240276577	0.238547969	0.24286949	0.295592048	0.331028522
AgeGenClx	RFE	15	200	0.204840104	0.245462403	0.24891962	0.254105445	0.2653414	0.243733794	0.276577355	0.280898876
AgeGenClx	RFE	16	200	0.212618842	0.261019879	0.28781331	0.286949006	0.277441659	0.29386344	0.348314607	0.305099395
AgeGenClx	RFE	17	200	0.212618842	0.250648228	0.277441659	0.235955056	0.275713051	0.283491789	0.284356093	0.341400173
AgeGenClx	RFE	18	200	0.208297321	0.247191011	0.254105445	0.246326707	0.253241141	0.256698358	0.277441659	0.321521175
AgeGenClx	RFE	19	200	0.205704408	0.261019879	0.258426966	0.264477096	0.27139153	0.273984443	0.298184961	0.320656871
AgeGenClx	RFE	0	500	0.197061366	0.278305964	0.28781331	0.283491789	0.290406223	0.285220398	0.40622299	0.411408816
AgeGenClx	RFE	1	500	0.167675022	0.292134831	0.296456353	0.280898876	0.291270527	0.29991357	0.41832325	0.41832325
AgeGenClx	RFE	2	500	0.158167675	0.300777874	0.300777874	0.298184961	0.301642178	0.303370787	0.348314607	0.410544512
AgeGenClx	RFE	3	500	0.165946413	0.267934313	0.273120138	0.273984443	0.273120138	0.279170268	0.409680207	0.407087295
AgeGenClx	RFE	4	500	0.167675022	0.296456353	0.321521175	0.318928263	0.324114088	0.317199654	0.410544512	0.408815903
AgeGenClx	RFE	5	500	0.202247191	0.292999136	0.31633535	0.318928263	0.317199654	0.304235091	0.375972342	0.40622299
AgeGenClx	RFE	6	500	0.159031979	0.273120138	0.305963699	0.29386344	0.306828003	0.315471046	0.335350043	0.443388073
AgeGenClx	RFE	7	500	0.181503889	0.292999136	0.292999136	0.291270527	0.290406223	0.299049265	0.376836646	0.403630078
AgeGenClx	RFE	8	500	0.178046672	0.279170268	0.255834054	0.255834054	0.257562662	0.264477096	0.342264477	0.401037165
AgeGenClx	RFE	9	500	0.179775281	0.294727744	0.308556612	0.292134831	0.295592048	0.305099395	0.375972342	0.420916162
AgeGenClx	RFE	10	500	0.172860847	0.262748487	0.284356093	0.286949006	0.298184961	0.275713051	0.382022472	0.37337943
AgeGenClx	RFE	11	500	0.162489196	0.273120138	0.300777874	0.311149525	0.298184961	0.31028522	0.357821953	0.39585134
AgeGenClx	RFE	12	500	0.176318064	0.258426966	0.275713051	0.277441659	0.292134831	0.27139153	0.325842697	0.375972342
AgeGenClx	RFE	13	500	0.173725151	0.28781331	0.302506482	0.27139153	0.259291271	0.28781331	0.386343993	0.394122731
AgeGenClx	RFE	14	500	0.157303371	0.279170268	0.290406223	0.292999136	0.296456353	0.296456353	0.415730337	0.371650821
AgeGenClx	RFE	15	500	0.147796024	0.284356093	0.276577355	0.284356093	0.280034572	0.302506482	0.430423509	0.399308557
AgeGenClx	RFE	16	500	0.176318064	0.283491789	0.318928263	0.282627485	0.306828003	0.320656871	0.397579948	0.424373379
AgeGenClx	RFE	17	500	0.180639585	0.295592048	0.302506482	0.29386344	0.301642178	0.302506482	0.333621435	0.407951599
AgeGenClx	RFE	18	500	0.14693172	0.277441659	0.286084702	0.254969749	0.267934313	0.272255834	0.385479689	0.420916162
AgeGenClx	RFE	19	500	0.197061366	0.298184961	0.305099395	0.302506482	0.296456353	0.302506482	0.369057908	0.425237684
AgeGenClx	RFE	0	1000	0.253241141	0.333621435	0.352636128	0.339671564	0.33880726	0.353500432	0.435609334	0.461538462
AgeGenClx	RFE	1	1000	0.262748487	0.312878133	0.317199654	0.318928263	0.321521175	0.324978392	0.428694901	0.464131374
AgeGenClx	RFE	2	1000	0.297320657	0.323249784	0.341400173	0.360414866	0.371650821	0.363872083	0.43474503	0.447709594
AgeGenClx	RFE	3	1000	0.288677615	0.320656871	0.330164218	0.331028522	0.332757131	0.332757131	0.420051858	0.466724287
AgeGenClx	RFE	4	1000	0.276577355	0.369057908	0.407087295	0.39585134	0.400172861	0.401901469	0.41832325	0.462402766
AgeGenClx	RFE	5	1000	0.280898876	0.324114088	0.336214347	0.336214347	0.334485739	0.335350043	0.398444252	0.476231634
AgeGenClx	RFE	6	1000	0.288677615	0.339671564	0.369057908	0.351771824	0.355229041	0.371650821	0.464131374	0.461538462
AgeGenClx	RFE	7	1000	0.273984443	0.309420916	0.337078652	0.341400173	0.352636128	0.343128781	0.400172861	0.448573898
AgeGenClx	RFE	8	1000	0.238547969	0.324114088	0.347450303	0.317199654	0.337078652	0.356957649	0.408815903	0.460674157
AgeGenClx	RFE	9	1000	0.258426966	0.314606742	0.302506482	0.311149525	0.31633535	0.308556612	0.445980985	0.459809853
AgeGenClx	RFE	10	1000	0.243733794	0.326707001	0.350907519	0.346585998	0.33880726	0.352636128	0.405358686	0.452031115
AgeGenClx	RFE	11	1000	0.267070009	0.358686258	0.371650821	0.377700951	0.363007779	0.376836646	0.40622299	0.473638721
AgeGenClx	RFE	12	1000	0.267070009	0.351771824	0.337942956	0.348314607	0.357821953	0.33880726	0.444252377	0.458081245
AgeGenClx	RFE	13	1000	0.240276577	0.314606742	0.339671564	0.337942956	0.34485739	0.343128781	0.424373379	0.451166811
AgeGenClx	RFE	14	1000	0.261884183	0.31633535	0.333621435	0.320656871	0.32238548	0.335350043	0.44079516	0.478824546
AgeGenClx	RFE	15	1000	0.260155575	0.320656871	0.342264477	0.320656871	0.318928263	0.335350043	0.438202247	0.476231634
AgeGenClx	RFE	16	1000	0.243733794	0.319792567	0.337078652	0.350043215	0.343128781	0.341400173	0.435609334	0.468452895
AgeGenClx	RFE	17	1000	0.27139153	0.346585998	0.352636128	0.349178911	0.347450303	0.366464996	0.416594641	0.462402766
AgeGenClx	RFE	18	1000	0.230769231	0.306828003	0.337942956	0.337942956	0.332757131	0.333621435	0.448573898	0.453759723
AgeGenClx	RFE	19	1000	0.273120138	0.364736387	0.36127917	0.352636128	0.352636128	0.368193604	0.445116681	0.468452895
AgeGenClx	RFE	0	2000	0.396715644	0.369922213	0.38980121	0.38980121	0.400172861	0.382886776	0.503025065	0.52031115
AgeGenClx	RFE	1	2000	0.388936906	0.391529818	0.394122731	0.403630078	0.40622299	0.403630078	0.510803803	0.502160761
AgeGenClx	RFE	2	2000	0.407951599	0.390665514	0.419187554	0.414866033	0.397579948	0.415730337	0.504753673	0.510803803
AgeGenClx	RFE	3	2000	0.396715644	0.393258427	0.382886776	0.417458946	0.411408816	0.385479689	0.481417459	0.539325843
AgeGenClx	RFE	4	2000	0.409680207	0.396715644	0.369922213	0.386343993	0.378565255	0.394122731	0.515125324	0.524632671
AgeGenClx	RFE	5	2000	0.375972342	0.38980121	0.41832325	0.38375108	0.408815903	0.439930856	0.497839239	0.521175454
AgeGenClx	RFE	6	2000	0.39585134	0.368193604	0.399308557	0.36127917	0.38375108	0.382886776	0.507346586	0.506482282
AgeGenClx	RFE	7	2000	0.351771824	0.353500432	0.357821953	0.369057908	0.356093345	0.356957649	0.49178911	0.519446845
AgeGenClx	RFE	8	2000	0.360414866	0.369057908	0.393258427	0.331892826	0.388936906	0.396715644	0.484874676	0.523768366
AgeGenClx	RFE	9	2000	0.413137424	0.396715644	0.41832325	0.422644771	0.429559205	0.424373379	0.465859983	0.513396716
AgeGenClx	RFE	10	2000	0.387208297	0.369057908	0.377700951	0.405358686	0.38375108	0.402765774	0.505617978	0.528954192
AgeGenClx	RFE	11	2000	0.417458946	0.381158168	0.405358686	0.385479689	0.40622299	0.408815903	0.52031115	0.529818496
AgeGenClx	RFE	12	2000	0.362143475	0.360414866	0.38980121	0.380293863	0.385479689	0.372515125	0.483146067	0.49178911
AgeGenClx	RFE	13	2000	0.382022472	0.372515125	0.384615385	0.38980121	0.390665514	0.385479689	0.510803803	0.496974935
AgeGenClx	RFE	14	2000	0.393258427	0.386343993	0.403630078	0.407087295	0.409680207	0.410544512	0.482281763	0.519446845
AgeGenClx	RFE	15	2000	0.401901469	0.386343993	0.397579948	0.394987035	0.39585134	0.377700951	0.46326707	0.515989628
AgeGenClx	RFE	16	2000	0.407951599	0.372515125	0.404494382	0.397579948	0.402765774	0.408815903	0.484874676	0.535004322
AgeGenClx	RFE	17	2000	0.411408816	0.37337943	0.405358686	0.401901469	0.397579948	0.39585134	0.48573898	0.490924806
AgeGenClx	RFE	18	2000	0.371650821	0.365600691	0.374243734	0.375108038	0.376836646	0.374243734	0.504753673	0.518582541
AgeGenClx	RFE	19	2000	0.37337943	0.349178911	0.377700951	0.376836646	0.378565255	0.382886776	0.517718237	0.515989628
AgeGenClx	RFE	0	5000	0.445980985	0.400172861	0.417458946	0.413137424	0.417458946	0.423509075	0.570440795	0.564390666
AgeGenClx	RFE	1	5000	0.462402766	0.426966292	0.452031115	0.450302506	0.445980985	0.454624028	0.585998271	0.566983578
AgeGenClx	RFE	2	5000	0.426966292	0.400172861	0.414001729	0.425237684	0.426101988	0.428694901	0.562662057	0.55920484
AgeGenClx	RFE	3	5000	0.445980985	0.415730337	0.428694901	0.430423509	0.424373379	0.430423509	0.570440795	0.561797753
AgeGenClx	RFE	4	5000	0.411408816	0.365600691	0.387208297	0.378565255	0.387208297	0.38375108	0.533275713	0.55315471
AgeGenClx	RFE	5	5000	0.452031115	0.429559205	0.433880726	0.441659464	0.451166811	0.435609334	0.599827139	0.601555748
AgeGenClx	RFE	6	5000	0.417458946	0.38980121	0.390665514	0.384615385	0.363007779	0.387208297	0.56525497	0.550561798
AgeGenClx	RFE	7	5000	0.413137424	0.402765774	0.411408816	0.416594641	0.415730337	0.404494382	0.549697494	0.548833189
AgeGenClx	RFE	8	5000	0.41832325	0.37337943	0.382886776	0.384615385	0.388072602	0.372515125	0.549697494	0.560933449
AgeGenClx	RFE	9	5000	0.429559205	0.431287813	0.437337943	0.436473639	0.43474503	0.445980985	0.547968885	0.564390666
AgeGenClx	RFE	10	5000	0.458081245	0.405358686	0.421780467	0.426966292	0.416594641	0.439066551	0.56525497	0.55920484
AgeGenClx	RFE	11	5000	0.429559205	0.414001729	0.397579948	0.38980121	0.349178911	0.396715644	0.51426102	0.560933449
AgeGenClx	RFE	12	5000	0.420051858	0.40622299	0.411408816	0.414001729	0.421780467	0.420051858	0.526361279	0.541918755
AgeGenClx	RFE	13	5000	0.426101988	0.396715644	0.420051858	0.420916162	0.414001729	0.409680207	0.535868626	0.560933449
AgeGenClx	RFE	14	5000	0.435609334	0.436473639	0.431287813	0.427830596	0.442523768	0.436473639	0.55315471	0.560933449
AgeGenClx	RFE	15	5000	0.405358686	0.385479689	0.384615385	0.385479689	0.390665514	0.388072602	0.55315471	0.541054451
AgeGenClx	RFE	16	5000	0.435609334	0.41832325	0.443388073	0.439066551	0.44079516	0.451166811	0.552290406	0.554019015
AgeGenClx	RFE	17	5000	0.414866033	0.379429559	0.379429559	0.382886776	0.387208297	0.36127917	0.541918755	0.55920484
AgeGenClx	RFE	18	5000	0.39585134	0.392394123	0.388072602	0.404494382	0.392394123	0.393258427	0.550561798	0.583405359
AgeGenClx	RFE	19	5000	0.408815903	0.363007779	0.386343993	0.386343993	0.388072602	0.380293863	0.573898012	0.560933449
AgeGenClx	RFE	0	10000	0.456352636	0.448573898	0.41227312	0.414866033	0.423509075	0.439066551	0.557476232	0.572169404
AgeGenClx	RFE	1	10000	0.459809853	0.43474503	0.428694901	0.419187554	0.444252377	0.432152118	0.582541054	0.585133967
AgeGenClx	RFE	2	10000	0.464131374	0.438202247	0.438202247	0.388936906	0.41832325	0.442523768	0.595505618	0.600691443
AgeGenClx	RFE	3	10000	0.488331893	0.433880726	0.448573898	0.420051858	0.448573898	0.466724287	0.583405359	0.575626621
AgeGenClx	RFE	4	10000	0.459809853	0.428694901	0.445980985	0.439930856	0.427830596	0.445980985	0.580812446	0.600691443
AgeGenClx	RFE	5	10000	0.467588591	0.432152118	0.455488332	0.458081245	0.448573898	0.449438202	0.601555748	0.59377701
AgeGenClx	RFE	6	10000	0.443388073	0.41832325	0.426966292	0.382886776	0.411408816	0.424373379	0.579948142	0.583405359
AgeGenClx	RFE	7	10000	0.447709594	0.439930856	0.430423509	0.432152118	0.41832325	0.413137424	0.573898012	0.568712187
AgeGenClx	RFE	8	10000	0.467588591	0.456352636	0.462402766	0.427830596	0.454624028	0.438202247	0.596369922	0.58772688
AgeGenClx	RFE	9	10000	0.471045808	0.430423509	0.399308557	0.396715644	0.414866033	0.415730337	0.61019879	0.599827139
AgeGenClx	RFE	10	10000	0.447709594	0.408815903	0.400172861	0.366464996	0.420916162	0.400172861	0.585998271	0.576490925
AgeGenClx	RFE	11	10000	0.470181504	0.432152118	0.43474503	0.414001729	0.433016422	0.443388073	0.558340536	0.576490925
AgeGenClx	RFE	12	10000	0.468452895	0.439930856	0.450302506	0.452895419	0.445980985	0.45721694	0.568712187	0.573898012
AgeGenClx	RFE	13	10000	0.437337943	0.426966292	0.390665514	0.399308557	0.409680207	0.405358686	0.576490925	0.578219533
AgeGenClx	RFE	14	10000	0.419187554	0.420051858	0.421780467	0.385479689	0.415730337	0.425237684	0.55920484	0.545375972
AgeGenClx	RFE	15	10000	0.439930856	0.41227312	0.433016422	0.433880726	0.44684529	0.433016422	0.580812446	0.579948142
AgeGenClx	RFE	16	10000	0.46326707	0.428694901	0.414866033	0.401901469	0.425237684	0.407087295	0.579083838	0.566119274
AgeGenClx	RFE	17	10000	0.497839239	0.445116681	0.445980985	0.403630078	0.436473639	0.445980985	0.599827139	0.597234226
AgeGenClx	RFE	18	10000	0.438202247	0.428694901	0.41832325	0.414001729	0.421780467	0.414866033	0.590319793	0.596369922
AgeGenClx	RFE	19	10000	0.44684529	0.396715644	0.396715644	0.382886776	0.420051858	0.402765774	0.578219533	0.586862576
AgeGenClx	UFS	0	100	0.165946413	0.267070009	0.292999136	0.292134831	0.286949006	0.292134831	0.125324114	0.273120138
AgeGenClx	UFS	1	100	0.173725151	0.239412273	0.24286949	0.247191011	0.248055315	0.262748487	0.211754538	0.267070009
AgeGenClx	UFS	2	100	0.201382887	0.264477096	0.285220398	0.255834054	0.285220398	0.286084702	0.125324114	0.27139153
AgeGenClx	UFS	3	100	0.230769231	0.269662921	0.295592048	0.295592048	0.29386344	0.29386344	0.125324114	0.218668971
AgeGenClx	UFS	4	100	0.200518583	0.252376837	0.241140882	0.243733794	0.237683665	0.243733794	0.125324114	0.290406223
AgeGenClx	UFS	5	100	0.184096802	0.253241141	0.268798617	0.263612792	0.282627485	0.280898876	0.216076059	0.274848747
AgeGenClx	UFS	6	100	0.165082109	0.269662921	0.29386344	0.294727744	0.288677615	0.291270527	0.125324114	0.305099395
AgeGenClx	UFS	7	100	0.153846154	0.24891962	0.267070009	0.246326707	0.257562662	0.27139153	0.215211755	0.257562662
AgeGenClx	UFS	8	100	0.197061366	0.251512532	0.282627485	0.263612792	0.289541919	0.296456353	0.212618842	0.262748487
AgeGenClx	UFS	9	100	0.185825411	0.288677615	0.294727744	0.275713051	0.300777874	0.286084702	0.125324114	0.249783924
AgeGenClx	UFS	10	100	0.168539326	0.248055315	0.284356093	0.283491789	0.292134831	0.294727744	0.125324114	0.301642178
AgeGenClx	UFS	11	100	0.185825411	0.260155575	0.254969749	0.256698358	0.264477096	0.263612792	0.125324114	0.2653414
AgeGenClx	UFS	12	100	0.210890233	0.258426966	0.284356093	0.280034572	0.263612792	0.294727744	0.125324114	0.28781331
AgeGenClx	UFS	13	100	0.161624892	0.208297321	0.249783924	0.250648228	0.252376837	0.250648228	0.125324114	0.298184961
AgeGenClx	UFS	14	100	0.217804667	0.264477096	0.290406223	0.288677615	0.294727744	0.304235091	0.243733794	0.269662921
AgeGenClx	UFS	15	100	0.188418323	0.267070009	0.299049265	0.286084702	0.313742437	0.297320657	0.239412273	0.286949006
AgeGenClx	UFS	16	100	0.189282627	0.270527226	0.269662921	0.266205704	0.267070009	0.288677615	0.125324114	0.298184961
AgeGenClx	UFS	17	100	0.192739844	0.244598099	0.267934313	0.27139153	0.273984443	0.267934313	0.125324114	0.288677615
AgeGenClx	UFS	18	100	0.184096802	0.264477096	0.277441659	0.275713051	0.275713051	0.281763181	0.125324114	0.276577355
AgeGenClx	UFS	19	100	0.188418323	0.222990493	0.249783924	0.234226448	0.254105445	0.258426966	0.125324114	0.286084702
AgeGenClx	UFS	0	200	0.212618842	0.289541919	0.350907519	0.350043215	0.340535869	0.34485739	0.319792567	0.350907519
AgeGenClx	UFS	1	200	0.182368194	0.261884183	0.292999136	0.292134831	0.300777874	0.286949006	0.264477096	0.291270527
AgeGenClx	UFS	2	200	0.170267934	0.278305964	0.307692308	0.305099395	0.313742437	0.305963699	0.28781331	0.303370787
AgeGenClx	UFS	3	200	0.171132239	0.253241141	0.290406223	0.290406223	0.282627485	0.283491789	0.197061366	0.294727744
AgeGenClx	UFS	4	200	0.171996543	0.266205704	0.299049265	0.291270527	0.292999136	0.288677615	0.348314607	0.348314607
AgeGenClx	UFS	5	200	0.193604149	0.257562662	0.280034572	0.278305964	0.273984443	0.278305964	0.262748487	0.297320657
AgeGenClx	UFS	6	200	0.191011236	0.28781331	0.324114088	0.323249784	0.320656871	0.319792567	0.294727744	0.301642178
AgeGenClx	UFS	7	200	0.196197061	0.280898876	0.307692308	0.309420916	0.318063959	0.305099395	0.27139153	0.352636128
AgeGenClx	UFS	8	200	0.184096802	0.262748487	0.261019879	0.259291271	0.266205704	0.291270527	0.238547969	0.292999136
AgeGenClx	UFS	9	200	0.193604149	0.308556612	0.348314607	0.347450303	0.337942956	0.330164218	0.347450303	0.352636128
AgeGenClx	UFS	10	200	0.159031979	0.260155575	0.249783924	0.267934313	0.253241141	0.250648228	0.275713051	0.273120138
AgeGenClx	UFS	11	200	0.179775281	0.270527226	0.279170268	0.278305964	0.279170268	0.281763181	0.279170268	0.284356093
AgeGenClx	UFS	12	200	0.199654278	0.272255834	0.267934313	0.285220398	0.285220398	0.283491789	0.262748487	0.321521175
AgeGenClx	UFS	13	200	0.152117545	0.284356093	0.299049265	0.301642178	0.300777874	0.319792567	0.292999136	0.353500432
AgeGenClx	UFS	14	200	0.162489196	0.246326707	0.263612792	0.263612792	0.261884183	0.262748487	0.295592048	0.331028522
AgeGenClx	UFS	15	200	0.178046672	0.280898876	0.337078652	0.324114088	0.324978392	0.327571305	0.276577355	0.280898876
AgeGenClx	UFS	16	200	0.155574762	0.301642178	0.300777874	0.299049265	0.32238548	0.301642178	0.348314607	0.305099395
AgeGenClx	UFS	17	200	0.213483146	0.280034572	0.299049265	0.299049265	0.276577355	0.305963699	0.284356093	0.341400173
AgeGenClx	UFS	18	200	0.171996543	0.250648228	0.274848747	0.275713051	0.2653414	0.269662921	0.277441659	0.321521175
AgeGenClx	UFS	19	200	0.153846154	0.272255834	0.28781331	0.231633535	0.294727744	0.284356093	0.298184961	0.320656871
AgeGenClx	UFS	0	500	0.216940363	0.286084702	0.294727744	0.311149525	0.312013829	0.302506482	0.40622299	0.411408816
AgeGenClx	UFS	1	500	0.209161625	0.324978392	0.342264477	0.353500432	0.330164218	0.331028522	0.41832325	0.41832325
AgeGenClx	UFS	2	500	0.222126188	0.304235091	0.305099395	0.305099395	0.312878133	0.311149525	0.348314607	0.410544512
AgeGenClx	UFS	3	500	0.219533276	0.292134831	0.318928263	0.285220398	0.327571305	0.323249784	0.409680207	0.407087295
AgeGenClx	UFS	4	500	0.197061366	0.267070009	0.278305964	0.267934313	0.275713051	0.280034572	0.410544512	0.408815903
AgeGenClx	UFS	5	500	0.177182368	0.29386344	0.311149525	0.31028522	0.294727744	0.328435609	0.375972342	0.40622299
AgeGenClx	UFS	6	500	0.178910977	0.268798617	0.278305964	0.268798617	0.263612792	0.264477096	0.335350043	0.443388073
AgeGenClx	UFS	7	500	0.209161625	0.294727744	0.318928263	0.305099395	0.312013829	0.318063959	0.376836646	0.403630078
AgeGenClx	UFS	8	500	0.243733794	0.325842697	0.329299914	0.329299914	0.326707001	0.337078652	0.342264477	0.401037165
AgeGenClx	UFS	9	500	0.240276577	0.294727744	0.312013829	0.31633535	0.309420916	0.314606742	0.375972342	0.420916162
AgeGenClx	UFS	10	500	0.245462403	0.29386344	0.301642178	0.278305964	0.301642178	0.302506482	0.382022472	0.37337943
AgeGenClx	UFS	11	500	0.203111495	0.250648228	0.263612792	0.263612792	0.261884183	0.262748487	0.357821953	0.39585134
AgeGenClx	UFS	12	500	0.223854797	0.292999136	0.292134831	0.28781331	0.289541919	0.29386344	0.325842697	0.375972342
AgeGenClx	UFS	13	500	0.178910977	0.264477096	0.272255834	0.269662921	0.273120138	0.284356093	0.386343993	0.394122731
AgeGenClx	UFS	14	500	0.229040622	0.29991357	0.345721694	0.343128781	0.343993086	0.331028522	0.415730337	0.371650821
AgeGenClx	UFS	15	500	0.219533276	0.280898876	0.291270527	0.289541919	0.300777874	0.28781331	0.430423509	0.399308557
AgeGenClx	UFS	16	500	0.206568712	0.284356093	0.332757131	0.319792567	0.313742437	0.33880726	0.397579948	0.424373379
AgeGenClx	UFS	17	500	0.216076059	0.281763181	0.289541919	0.286084702	0.294727744	0.296456353	0.333621435	0.407951599
AgeGenClx	UFS	18	500	0.232497839	0.302506482	0.334485739	0.317199654	0.327571305	0.320656871	0.385479689	0.420916162
AgeGenClx	UFS	19	500	0.229904927	0.304235091	0.312878133	0.317199654	0.314606742	0.318063959	0.369057908	0.425237684
AgeGenClx	UFS	0	1000	0.315471046	0.315471046	0.29991357	0.308556612	0.312013829	0.295592048	0.435609334	0.461538462
AgeGenClx	UFS	1	1000	0.290406223	0.312013829	0.321521175	0.324978392	0.321521175	0.31028522	0.428694901	0.464131374
AgeGenClx	UFS	2	1000	0.31633535	0.301642178	0.307692308	0.324978392	0.28781331	0.312878133	0.43474503	0.447709594
AgeGenClx	UFS	3	1000	0.290406223	0.304235091	0.333621435	0.334485739	0.343993086	0.331892826	0.420051858	0.466724287
AgeGenClx	UFS	4	1000	0.306828003	0.28781331	0.305099395	0.261019879	0.300777874	0.284356093	0.41832325	0.462402766
AgeGenClx	UFS	5	1000	0.311149525	0.32238548	0.337078652	0.313742437	0.341400173	0.339671564	0.398444252	0.476231634
AgeGenClx	UFS	6	1000	0.336214347	0.346585998	0.357821953	0.357821953	0.350043215	0.342264477	0.464131374	0.461538462
AgeGenClx	UFS	7	1000	0.304235091	0.320656871	0.331028522	0.332757131	0.340535869	0.330164218	0.400172861	0.448573898
AgeGenClx	UFS	8	1000	0.315471046	0.352636128	0.364736387	0.31028522	0.362143475	0.363872083	0.408815903	0.460674157
AgeGenClx	UFS	9	1000	0.327571305	0.321521175	0.32238548	0.324114088	0.337942956	0.331028522	0.445980985	0.459809853
AgeGenClx	UFS	10	1000	0.266205704	0.305963699	0.313742437	0.304235091	0.29991357	0.306828003	0.405358686	0.452031115
AgeGenClx	UFS	11	1000	0.329299914	0.31633535	0.324114088	0.342264477	0.331892826	0.333621435	0.40622299	0.473638721
AgeGenClx	UFS	12	1000	0.312878133	0.31633535	0.337078652	0.343128781	0.337942956	0.337942956	0.444252377	0.458081245
AgeGenClx	UFS	13	1000	0.321521175	0.286949006	0.305099395	0.29386344	0.296456353	0.29991357	0.424373379	0.451166811
AgeGenClx	UFS	14	1000	0.32238548	0.320656871	0.32238548	0.303370787	0.305963699	0.314606742	0.44079516	0.478824546
AgeGenClx	UFS	15	1000	0.324978392	0.318928263	0.343993086	0.343128781	0.326707001	0.333621435	0.438202247	0.476231634
AgeGenClx	UFS	16	1000	0.318063959	0.298184961	0.34485739	0.324114088	0.323249784	0.320656871	0.435609334	0.468452895
AgeGenClx	UFS	17	1000	0.311149525	0.32238548	0.350907519	0.34485739	0.354364736	0.342264477	0.416594641	0.462402766
AgeGenClx	UFS	18	1000	0.29386344	0.309420916	0.33880726	0.346585998	0.324114088	0.345721694	0.448573898	0.453759723
AgeGenClx	UFS	19	1000	0.325842697	0.324978392	0.343128781	0.307692308	0.33880726	0.330164218	0.445116681	0.468452895
AgeGenClx	UFS	0	2000	0.366464996	0.331892826	0.324978392	0.319792567	0.340535869	0.330164218	0.503025065	0.52031115
AgeGenClx	UFS	1	2000	0.365600691	0.358686258	0.342264477	0.354364736	0.349178911	0.334485739	0.510803803	0.502160761
AgeGenClx	UFS	2	2000	0.349178911	0.358686258	0.359550562	0.34485739	0.347450303	0.3673293	0.504753673	0.510803803
AgeGenClx	UFS	3	2000	0.375972342	0.352636128	0.314606742	0.324114088	0.327571305	0.335350043	0.481417459	0.539325843
AgeGenClx	UFS	4	2000	0.371650821	0.366464996	0.364736387	0.357821953	0.368193604	0.363872083	0.515125324	0.524632671
AgeGenClx	UFS	5	2000	0.349178911	0.32238548	0.341400173	0.325842697	0.353500432	0.345721694	0.497839239	0.521175454
AgeGenClx	UFS	6	2000	0.379429559	0.349178911	0.354364736	0.343993086	0.339671564	0.34485739	0.507346586	0.506482282
AgeGenClx	UFS	7	2000	0.358686258	0.323249784	0.334485739	0.331892826	0.343993086	0.330164218	0.49178911	0.519446845
AgeGenClx	UFS	8	2000	0.393258427	0.34485739	0.337078652	0.324978392	0.324978392	0.34485739	0.484874676	0.523768366
AgeGenClx	UFS	9	2000	0.342264477	0.365600691	0.37337943	0.366464996	0.366464996	0.363872083	0.465859983	0.513396716
AgeGenClx	UFS	10	2000	0.390665514	0.325842697	0.327571305	0.29386344	0.319792567	0.318063959	0.505617978	0.528954192
AgeGenClx	UFS	11	2000	0.359550562	0.343128781	0.353500432	0.313742437	0.350043215	0.360414866	0.52031115	0.529818496
AgeGenClx	UFS	12	2000	0.364736387	0.334485739	0.354364736	0.334485739	0.350043215	0.362143475	0.483146067	0.49178911
AgeGenClx	UFS	13	2000	0.399308557	0.351771824	0.375972342	0.364736387	0.369922213	0.369922213	0.510803803	0.496974935
AgeGenClx	UFS	14	2000	0.353500432	0.365600691	0.3673293	0.342264477	0.355229041	0.370786517	0.482281763	0.519446845
AgeGenClx	UFS	15	2000	0.394987035	0.358686258	0.343993086	0.321521175	0.345721694	0.350043215	0.46326707	0.515989628
AgeGenClx	UFS	16	2000	0.368193604	0.363007779	0.359550562	0.358686258	0.360414866	0.355229041	0.484874676	0.535004322
AgeGenClx	UFS	17	2000	0.357821953	0.337078652	0.333621435	0.331892826	0.325842697	0.331028522	0.48573898	0.490924806
AgeGenClx	UFS	18	2000	0.36127917	0.355229041	0.341400173	0.350907519	0.345721694	0.347450303	0.504753673	0.518582541
AgeGenClx	UFS	19	2000	0.357821953	0.328435609	0.350043215	0.347450303	0.346585998	0.347450303	0.517718237	0.515989628
AgeGenClx	UFS	0	5000	0.409680207	0.392394123	0.371650821	0.372515125	0.385479689	0.372515125	0.570440795	0.564390666
AgeGenClx	UFS	1	5000	0.421780467	0.413137424	0.38375108	0.380293863	0.375108038	0.375972342	0.585998271	0.566983578
AgeGenClx	UFS	2	5000	0.408815903	0.375108038	0.385479689	0.357821953	0.384615385	0.387208297	0.562662057	0.55920484
AgeGenClx	UFS	3	5000	0.411408816	0.386343993	0.382022472	0.375108038	0.371650821	0.377700951	0.570440795	0.561797753
AgeGenClx	UFS	4	5000	0.40622299	0.38980121	0.384615385	0.382022472	0.382886776	0.387208297	0.533275713	0.55315471
AgeGenClx	UFS	5	5000	0.420051858	0.362143475	0.376836646	0.369057908	0.382022472	0.374243734	0.599827139	0.601555748
AgeGenClx	UFS	6	5000	0.41227312	0.379429559	0.382022472	0.347450303	0.365600691	0.375108038	0.56525497	0.550561798
AgeGenClx	UFS	7	5000	0.399308557	0.359550562	0.339671564	0.355229041	0.351771824	0.353500432	0.549697494	0.548833189
AgeGenClx	UFS	8	5000	0.424373379	0.394122731	0.386343993	0.385479689	0.388936906	0.39585134	0.549697494	0.560933449
AgeGenClx	UFS	9	5000	0.407087295	0.356957649	0.331028522	0.342264477	0.348314607	0.34485739	0.547968885	0.564390666
AgeGenClx	UFS	10	5000	0.41832325	0.38375108	0.385479689	0.379429559	0.38375108	0.385479689	0.56525497	0.55920484
AgeGenClx	UFS	11	5000	0.452895419	0.402765774	0.392394123	0.392394123	0.39585134	0.399308557	0.51426102	0.560933449
AgeGenClx	UFS	12	5000	0.409680207	0.390665514	0.356093345	0.343128781	0.33880726	0.365600691	0.526361279	0.541918755
AgeGenClx	UFS	13	5000	0.402765774	0.376836646	0.36127917	0.364736387	0.343128781	0.365600691	0.535868626	0.560933449
AgeGenClx	UFS	14	5000	0.39585134	0.390665514	0.384615385	0.39585134	0.38375108	0.385479689	0.55315471	0.560933449
AgeGenClx	UFS	15	5000	0.41227312	0.382886776	0.370786517	0.385479689	0.382022472	0.390665514	0.55315471	0.541054451
AgeGenClx	UFS	16	5000	0.414866033	0.407951599	0.391529818	0.391529818	0.385479689	0.388936906	0.552290406	0.554019015
AgeGenClx	UFS	17	5000	0.417458946	0.384615385	0.388936906	0.391529818	0.382886776	0.384615385	0.541918755	0.55920484
AgeGenClx	UFS	18	5000	0.392394123	0.3673293	0.374243734	0.366464996	0.374243734	0.386343993	0.550561798	0.583405359
AgeGenClx	UFS	19	5000	0.401037165	0.364736387	0.385479689	0.368193604	0.378565255	0.382886776	0.573898012	0.560933449
AgeGenClx	UFS	0	10000	0.449438202	0.421780467	0.363007779	0.399308557	0.396715644	0.390665514	0.557476232	0.572169404
AgeGenClx	UFS	1	10000	0.430423509	0.411408816	0.382886776	0.379429559	0.38375108	0.381158168	0.582541054	0.585133967
AgeGenClx	UFS	2	10000	0.423509075	0.407087295	0.372515125	0.368193604	0.379429559	0.379429559	0.595505618	0.600691443
AgeGenClx	UFS	3	10000	0.432152118	0.392394123	0.368193604	0.358686258	0.396715644	0.368193604	0.583405359	0.575626621
AgeGenClx	UFS	4	10000	0.445980985	0.407087295	0.38980121	0.378565255	0.39585134	0.369057908	0.580812446	0.600691443
AgeGenClx	UFS	5	10000	0.44079516	0.41227312	0.343128781	0.343993086	0.362143475	0.36127917	0.601555748	0.59377701
AgeGenClx	UFS	6	10000	0.45721694	0.425237684	0.382022472	0.392394123	0.388072602	0.378565255	0.579948142	0.583405359
AgeGenClx	UFS	7	10000	0.421780467	0.420051858	0.342264477	0.363872083	0.374243734	0.375972342	0.573898012	0.568712187
AgeGenClx	UFS	8	10000	0.468452895	0.429559205	0.386343993	0.392394123	0.40622299	0.398444252	0.596369922	0.58772688
AgeGenClx	UFS	9	10000	0.464131374	0.452031115	0.379429559	0.407951599	0.394987035	0.386343993	0.61019879	0.599827139
AgeGenClx	UFS	10	10000	0.424373379	0.410544512	0.369057908	0.364736387	0.363007779	0.360414866	0.585998271	0.576490925
AgeGenClx	UFS	11	10000	0.471045808	0.415730337	0.357821953	0.40622299	0.40622299	0.401901469	0.558340536	0.576490925
AgeGenClx	UFS	12	10000	0.447709594	0.420916162	0.371650821	0.417458946	0.414001729	0.41832325	0.568712187	0.573898012
AgeGenClx	UFS	13	10000	0.437337943	0.422644771	0.369057908	0.392394123	0.384615385	0.385479689	0.576490925	0.578219533
AgeGenClx	UFS	14	10000	0.425237684	0.416594641	0.384615385	0.394122731	0.390665514	0.384615385	0.55920484	0.545375972
AgeGenClx	UFS	15	10000	0.430423509	0.426101988	0.372515125	0.36127917	0.37337943	0.365600691	0.580812446	0.579948142
AgeGenClx	UFS	16	10000	0.427830596	0.401901469	0.36127917	0.38980121	0.393258427	0.394122731	0.579083838	0.566119274
AgeGenClx	UFS	17	10000	0.425237684	0.410544512	0.356093345	0.343993086	0.36127917	0.36127917	0.599827139	0.597234226
AgeGenClx	UFS	18	10000	0.447709594	0.40622299	0.379429559	0.385479689	0.403630078	0.397579948	0.590319793	0.596369922
AgeGenClx	UFS	19	10000	0.442523768	0.425237684	0.375972342	0.376836646	0.388072602	0.375972342	0.578219533	0.586862576
AgeGenClx	DL1Embeddings	0	100	0.238547969	0.193604149	0.159031979	0.254969749	0.251512532	0.261019879	0.125324114
AgeGenClx	DL1Embeddings	1	100	0.227312014	0.278305964	0.296456353	0.286949006	0.292134831	0.292999136	0.253241141
AgeGenClx	DL1Embeddings	2	100	0.235955056	0.263612792	0.281763181	0.159896283	0.317199654	0.292134831	0.174589455
AgeGenClx	DL1Embeddings	3	100	0.205704408	0.273984443	0.264477096	0.2653414	0.262748487	0.267070009	0.237683665
AgeGenClx	DL1Embeddings	4	100	0.243733794	0.274848747	0.280034572	0.256698358	0.286084702	0.285220398	0.242005186
AgeGenClx	DL1Embeddings	5	100	0.178910977	0.2653414	0.272255834	0.219533276	0.279170268	0.2653414	0.15298185
AgeGenClx	DL1Embeddings	6	100	0.22039758	0.296456353	0.308556612	0.306828003	0.306828003	0.314606742	0.230769231
AgeGenClx	DL1Embeddings	7	100	0.228176318	0.263612792	0.2653414	0.274848747	0.278305964	0.273984443	0.274848747
AgeGenClx	DL1Embeddings	8	100	0.205704408	0.252376837	0.245462403	0.24286949	0.258426966	0.258426966	0.173725151
AgeGenClx	DL1Embeddings	9	100	0.228176318	0.286949006	0.276577355	0.270527226	0.277441659	0.273120138	0.27139153
AgeGenClx	DL1Embeddings	10	100	0.201382887	0.295592048	0.311149525	0.275713051	0.296456353	0.302506482	0.224719101
AgeGenClx	DL1Embeddings	11	100	0.202247191	0.250648228	0.230769231	0.223854797	0.231633535	0.247191011	0.201382887
AgeGenClx	DL1Embeddings	12	100	0.2653414	0.318928263	0.331892826	0.332757131	0.330164218	0.333621435	0.308556612
AgeGenClx	DL1Embeddings	13	100	0.273120138	0.321521175	0.306828003	0.296456353	0.311149525	0.309420916	0.296456353
AgeGenClx	DL1Embeddings	14	100	0.238547969	0.297320657	0.289541919	0.2653414	0.301642178	0.301642178	0.304235091
AgeGenClx	DL1Embeddings	15	100	0.222990493	0.277441659	0.270527226	0.266205704	0.2653414	0.273120138	0.246326707
AgeGenClx	DL1Embeddings	16	100	0.211754538	0.267934313	0.256698358	0.232497839	0.2653414	0.266205704	0.212618842
AgeGenClx	DL1Embeddings	17	100	0.206568712	0.27139153	0.275713051	0.273120138	0.280034572	0.270527226	0.229040622
AgeGenClx	DL1Embeddings	18	100	0.253241141	0.290406223	0.283491789	0.28781331	0.311149525	0.305963699	0.267070009
AgeGenClx	DL1Embeddings	19	100	0.217804667	0.298184961	0.276577355	0.263612792	0.280898876	0.286084702	0.280898876
AgeGenClx	DL1Embeddings	0	200	0.308556612	0.363007779	0.371650821	0.327571305	0.375108038	0.365600691	0.343128781
AgeGenClx	DL1Embeddings	1	200	0.269662921	0.325842697	0.32238548	0.309420916	0.321521175	0.337942956	0.28781331
AgeGenClx	DL1Embeddings	2	200	0.311149525	0.347450303	0.363872083	0.303370787	0.356093345	0.363872083	0.321521175
AgeGenClx	DL1Embeddings	3	200	0.278305964	0.330164218	0.336214347	0.339671564	0.359550562	0.343993086	0.31028522
AgeGenClx	DL1Embeddings	4	200	0.286949006	0.350907519	0.368193604	0.366464996	0.371650821	0.363007779	0.343993086
AgeGenClx	DL1Embeddings	5	200	0.261019879	0.292999136	0.298184961	0.24891962	0.290406223	0.289541919	0.267934313
AgeGenClx	DL1Embeddings	6	200	0.245462403	0.29386344	0.299049265	0.27139153	0.296456353	0.29991357	0.267070009
AgeGenClx	DL1Embeddings	7	200	0.309420916	0.330164218	0.324114088	0.312013829	0.332757131	0.337942956	0.29386344
AgeGenClx	DL1Embeddings	8	200	0.294727744	0.32238548	0.331028522	0.315471046	0.318928263	0.331892826	0.294727744
AgeGenClx	DL1Embeddings	9	200	0.29991357	0.37337943	0.380293863	0.340535869	0.382886776	0.381158168	0.359550562
AgeGenClx	DL1Embeddings	10	200	0.246326707	0.286949006	0.286949006	0.252376837	0.286949006	0.286084702	0.24891962
AgeGenClx	DL1Embeddings	11	200	0.291270527	0.318928263	0.321521175	0.325842697	0.325842697	0.323249784	0.266205704
AgeGenClx	DL1Embeddings	12	200	0.278305964	0.31633535	0.312013829	0.305963699	0.335350043	0.328435609	0.304235091
AgeGenClx	DL1Embeddings	13	200	0.300777874	0.348314607	0.370786517	0.320656871	0.3673293	0.364736387	0.349178911
AgeGenClx	DL1Embeddings	14	200	0.294727744	0.32238548	0.295592048	0.266205704	0.314606742	0.321521175	0.280898876
AgeGenClx	DL1Embeddings	15	200	0.254969749	0.301642178	0.305099395	0.28781331	0.320656871	0.314606742	0.295592048
AgeGenClx	DL1Embeddings	16	200	0.318928263	0.372515125	0.347450303	0.283491789	0.363007779	0.354364736	0.311149525
AgeGenClx	DL1Embeddings	17	200	0.280898876	0.329299914	0.324978392	0.282627485	0.311149525	0.31633535	0.294727744
AgeGenClx	DL1Embeddings	18	200	0.245462403	0.286084702	0.281763181	0.279170268	0.28781331	0.292999136	0.275713051
AgeGenClx	DL1Embeddings	19	200	0.290406223	0.323249784	0.320656871	0.315471046	0.324114088	0.332757131	0.285220398
AgeGenClx	DL1Embeddings	0	500	0.357821953	0.391529818	0.384615385	0.385479689	0.385479689	0.391529818	0.351771824
AgeGenClx	DL1Embeddings	1	500	0.325842697	0.321521175	0.314606742	0.303370787	0.321521175	0.33880726	0.274848747
AgeGenClx	DL1Embeddings	2	500	0.354364736	0.390665514	0.396715644	0.385479689	0.382886776	0.39585134	0.375972342
AgeGenClx	DL1Embeddings	3	500	0.339671564	0.350043215	0.379429559	0.341400173	0.388072602	0.374243734	0.341400173
AgeGenClx	DL1Embeddings	4	500	0.363007779	0.403630078	0.422644771	0.374243734	0.413137424	0.420916162	0.399308557
AgeGenClx	DL1Embeddings	5	500	0.363872083	0.396715644	0.384615385	0.39585134	0.397579948	0.388072602	0.364736387
AgeGenClx	DL1Embeddings	6	500	0.38980121	0.403630078	0.417458946	0.38980121	0.405358686	0.372515125	0.391529818
AgeGenClx	DL1Embeddings	7	500	0.325842697	0.352636128	0.349178911	0.277441659	0.351771824	0.353500432	0.31028522
AgeGenClx	DL1Embeddings	8	500	0.349178911	0.346585998	0.356093345	0.375108038	0.37337943	0.375108038	0.341400173
AgeGenClx	DL1Embeddings	9	500	0.358686258	0.409680207	0.426966292	0.414001729	0.420916162	0.426966292	0.401901469
AgeGenClx	DL1Embeddings	10	500	0.377700951	0.386343993	0.394122731	0.394122731	0.390665514	0.393258427	0.392394123
AgeGenClx	DL1Embeddings	11	500	0.328435609	0.380293863	0.386343993	0.372515125	0.382022472	0.394987035	0.34485739
AgeGenClx	DL1Embeddings	12	500	0.324978392	0.387208297	0.379429559	0.377700951	0.38980121	0.364736387	0.346585998
AgeGenClx	DL1Embeddings	13	500	0.325842697	0.3673293	0.368193604	0.336214347	0.38375108	0.385479689	0.329299914
AgeGenClx	DL1Embeddings	14	500	0.328435609	0.39585134	0.409680207	0.401901469	0.40622299	0.407951599	0.352636128
AgeGenClx	DL1Embeddings	15	500	0.345721694	0.390665514	0.393258427	0.352636128	0.393258427	0.407951599	0.369922213
AgeGenClx	DL1Embeddings	16	500	0.374243734	0.404494382	0.405358686	0.382886776	0.410544512	0.397579948	0.396715644
AgeGenClx	DL1Embeddings	17	500	0.349178911	0.358686258	0.366464996	0.34485739	0.369057908	0.364736387	0.346585998
AgeGenClx	DL1Embeddings	18	500	0.36127917	0.409680207	0.422644771	0.420916162	0.422644771	0.423509075	0.404494382
AgeGenClx	DL1Embeddings	19	500	0.37337943	0.396715644	0.40622299	0.409680207	0.400172861	0.408815903	0.387208297
AgeGenClx	DL1Embeddings	0	1000	0.408815903	0.402765774	0.417458946	0.409680207	0.419187554	0.403630078	0.391529818
AgeGenClx	DL1Embeddings	1	1000	0.409680207	0.44684529	0.438202247	0.447709594	0.444252377	0.439930856	0.423509075
AgeGenClx	DL1Embeddings	2	1000	0.386343993	0.433880726	0.430423509	0.430423509	0.433016422	0.428694901	0.424373379
AgeGenClx	DL1Embeddings	3	1000	0.397579948	0.41227312	0.437337943	0.374243734	0.44079516	0.44079516	0.430423509
AgeGenClx	DL1Embeddings	4	1000	0.368193604	0.416594641	0.414866033	0.41227312	0.407087295	0.41832325	0.407087295
AgeGenClx	DL1Embeddings	5	1000	0.410544512	0.432152118	0.436473639	0.437337943	0.424373379	0.424373379	0.420916162
AgeGenClx	DL1Embeddings	6	1000	0.394122731	0.423509075	0.426101988	0.429559205	0.430423509	0.428694901	0.420051858
AgeGenClx	DL1Embeddings	7	1000	0.399308557	0.416594641	0.41227312	0.41227312	0.419187554	0.420916162	0.402765774
AgeGenClx	DL1Embeddings	8	1000	0.431287813	0.464995678	0.459809853	0.426966292	0.464995678	0.46326707	0.453759723
AgeGenClx	DL1Embeddings	9	1000	0.468452895	0.477095938	0.484874676	0.481417459	0.484010372	0.480553155	0.475367329
AgeGenClx	DL1Embeddings	10	1000	0.38375108	0.433016422	0.435609334	0.439066551	0.437337943	0.44079516	0.423509075
AgeGenClx	DL1Embeddings	11	1000	0.414001729	0.437337943	0.447709594	0.450302506	0.447709594	0.447709594	0.431287813
AgeGenClx	DL1Embeddings	12	1000	0.393258427	0.438202247	0.44684529	0.432152118	0.443388073	0.447709594	0.433880726
AgeGenClx	DL1Embeddings	13	1000	0.436473639	0.46326707	0.459809853	0.460674157	0.461538462	0.460674157	0.461538462
AgeGenClx	DL1Embeddings	14	1000	0.414001729	0.439066551	0.439066551	0.437337943	0.435609334	0.44079516	0.43474503
AgeGenClx	DL1Embeddings	15	1000	0.401037165	0.44684529	0.458081245	0.464995678	0.461538462	0.462402766	0.439066551
AgeGenClx	DL1Embeddings	16	1000	0.398444252	0.433016422	0.438202247	0.427830596	0.444252377	0.435609334	0.402765774
AgeGenClx	DL1Embeddings	17	1000	0.422644771	0.444252377	0.44079516	0.443388073	0.448573898	0.436473639	0.445116681
AgeGenClx	DL1Embeddings	18	1000	0.404494382	0.439930856	0.448573898	0.448573898	0.44079516	0.44684529	0.447709594
AgeGenClx	DL1Embeddings	19	1000	0.415730337	0.442523768	0.43474503	0.441659464	0.435609334	0.436473639	0.432152118
AgeGenClx	DL1Embeddings	0	2000	0.499567848	0.510803803	0.52031115	0.512532411	0.518582541	0.515125324	0.517718237
AgeGenClx	DL1Embeddings	1	2000	0.483146067	0.497839239	0.519446845	0.503025065	0.510803803	0.52031115	0.49178911
AgeGenClx	DL1Embeddings	2	2000	0.474503025	0.497839239	0.500432152	0.498703544	0.502160761	0.50821089	0.501296456
AgeGenClx	DL1Embeddings	3	2000	0.494382022	0.517718237	0.51426102	0.524632671	0.524632671	0.526361279	0.507346586
AgeGenClx	DL1Embeddings	4	2000	0.506482282	0.533275713	0.55315471	0.546240277	0.548833189	0.547968885	0.545375972
AgeGenClx	DL1Embeddings	5	2000	0.49178911	0.522039758	0.532411409	0.526361279	0.52031115	0.5306828	0.529818496
AgeGenClx	DL1Embeddings	6	2000	0.484874676	0.506482282	0.509075194	0.419187554	0.515989628	0.509939499	0.496974935
AgeGenClx	DL1Embeddings	7	2000	0.471910112	0.47968885	0.501296456	0.486603284	0.496974935	0.503025065	0.492653414
AgeGenClx	DL1Embeddings	8	2000	0.504753673	0.497839239	0.513396716	0.504753673	0.517718237	0.516853933	0.509075194
AgeGenClx	DL1Embeddings	9	2000	0.458945549	0.48573898	0.496110631	0.476231634	0.501296456	0.494382022	0.486603284
AgeGenClx	DL1Embeddings	10	2000	0.495246327	0.509939499	0.543647364	0.547104581	0.534140017	0.543647364	0.541054451
AgeGenClx	DL1Embeddings	11	2000	0.435609334	0.484874676	0.483146067	0.484010372	0.483146067	0.486603284	0.481417459
AgeGenClx	DL1Embeddings	12	2000	0.449438202	0.464131374	0.480553155	0.467588591	0.481417459	0.481417459	0.47968885
AgeGenClx	DL1Embeddings	13	2000	0.499567848	0.517718237	0.522039758	0.501296456	0.522039758	0.515125324	0.511668107
AgeGenClx	DL1Embeddings	14	2000	0.462402766	0.490924806	0.501296456	0.474503025	0.506482282	0.504753673	0.504753673
AgeGenClx	DL1Embeddings	15	2000	0.458081245	0.484874676	0.49178911	0.46326707	0.484010372	0.492653414	0.488331893
AgeGenClx	DL1Embeddings	16	2000	0.465859983	0.507346586	0.522904062	0.522904062	0.522039758	0.516853933	0.499567848
AgeGenClx	DL1Embeddings	17	2000	0.474503025	0.48573898	0.484010372	0.493517718	0.497839239	0.497839239	0.476231634
AgeGenClx	DL1Embeddings	18	2000	0.4693172	0.504753673	0.503889369	0.497839239	0.517718237	0.524632671	0.496974935
AgeGenClx	DL1Embeddings	19	2000	0.519446845	0.517718237	0.541918755	0.544511668	0.538461538	0.534140017	0.50821089
AgeGenClx	DL1Embeddings	0	5000	0.563526361	0.552290406	0.567847882	0.546240277	0.558340536	0.558340536	0.564390666
AgeGenClx	DL1Embeddings	1	5000	0.566983578	0.594641314	0.588591184	0.570440795	0.589455488	0.591184097	0.592048401
AgeGenClx	DL1Embeddings	2	5000	0.535868626	0.560933449	0.554883319	0.562662057	0.547968885	0.560933449	0.566119274
AgeGenClx	DL1Embeddings	3	5000	0.522039758	0.544511668	0.550561798	0.548833189	0.546240277	0.560933449	0.540190147
AgeGenClx	DL1Embeddings	4	5000	0.547968885	0.547104581	0.557476232	0.558340536	0.550561798	0.558340536	0.55315471
AgeGenClx	DL1Embeddings	5	5000	0.582541054	0.591184097	0.600691443	0.599827139	0.596369922	0.58772688	0.594641314
AgeGenClx	DL1Embeddings	6	5000	0.537597234	0.541054451	0.549697494	0.543647364	0.549697494	0.550561798	0.541918755
AgeGenClx	DL1Embeddings	7	5000	0.545375972	0.566983578	0.55315471	0.572169404	0.550561798	0.566983578	0.561797753
AgeGenClx	DL1Embeddings	8	5000	0.532411409	0.554883319	0.552290406	0.550561798	0.55920484	0.552290406	0.55315471
AgeGenClx	DL1Embeddings	9	5000	0.56525497	0.572169404	0.567847882	0.562662057	0.566983578	0.563526361	0.563526361
AgeGenClx	DL1Embeddings	10	5000	0.55315471	0.573033708	0.574762316	0.554883319	0.570440795	0.573033708	0.578219533
AgeGenClx	DL1Embeddings	11	5000	0.538461538	0.562662057	0.562662057	0.568712187	0.560933449	0.569576491	0.560933449
AgeGenClx	DL1Embeddings	12	5000	0.529818496	0.529818496	0.552290406	0.218668971	0.555747623	0.554883319	0.538461538
AgeGenClx	DL1Embeddings	13	5000	0.547104581	0.55920484	0.571305099	0.571305099	0.575626621	0.569576491	0.554883319
AgeGenClx	DL1Embeddings	14	5000	0.539325843	0.556611927	0.557476232	0.55920484	0.54278306	0.561797753	0.554019015
AgeGenClx	DL1Embeddings	15	5000	0.547968885	0.560069144	0.55920484	0.55920484	0.56525497	0.560933449	0.558340536
AgeGenClx	DL1Embeddings	16	5000	0.5306828	0.539325843	0.550561798	0.554019015	0.554019015	0.554883319	0.54278306
AgeGenClx	DL1Embeddings	17	5000	0.51426102	0.544511668	0.554883319	0.159896283	0.551426102	0.551426102	0.533275713
AgeGenClx	DL1Embeddings	18	5000	0.545375972	0.569576491	0.575626621	0.554883319	0.568712187	0.567847882	0.557476232
AgeGenClx	DL1Embeddings	19	5000	0.534140017	0.563526361	0.570440795	0.554019015	0.571305099	0.561797753	0.55315471
AgeGenClx	DL1Embeddings	0	10000	0.555747623	0.570440795	0.562662057	0.561797753	0.568712187	0.566119274	0.568712187
AgeGenClx	DL1Embeddings	1	10000	0.576490925	0.588591184	0.586862576	0.588591184	0.589455488	0.58772688	0.586862576
AgeGenClx	DL1Embeddings	2	10000	0.568712187	0.58772688	0.589455488	0.585133967	0.590319793	0.592912705	0.58772688
AgeGenClx	DL1Embeddings	3	10000	0.560933449	0.582541054	0.585133967	0.584269663	0.580812446	0.584269663	0.579948142
AgeGenClx	DL1Embeddings	4	10000	0.562662057	0.577355229	0.577355229	0.58167675	0.573898012	0.572169404	0.582541054
AgeGenClx	DL1Embeddings	5	10000	0.608470182	0.620570441	0.617977528	0.622299049	0.619706137	0.618841832	0.624891962
AgeGenClx	DL1Embeddings	6	10000	0.571305099	0.583405359	0.579083838	0.592048401	0.576490925	0.583405359	0.58772688
AgeGenClx	DL1Embeddings	7	10000	0.560933449	0.576490925	0.574762316	0.569576491	0.572169404	0.577355229	0.567847882
AgeGenClx	DL1Embeddings	8	10000	0.579083838	0.59377701	0.592912705	0.591184097	0.594641314	0.595505618	0.599827139
AgeGenClx	DL1Embeddings	9	10000	0.583405359	0.611927398	0.608470182	0.608470182	0.608470182	0.611063094	0.608470182
AgeGenClx	DL1Embeddings	10	10000	0.538461538	0.567847882	0.568712187	0.570440795	0.570440795	0.573898012	0.562662057
AgeGenClx	DL1Embeddings	11	10000	0.56525497	0.560933449	0.55315471	0.560069144	0.552290406	0.552290406	0.560933449
AgeGenClx	DL1Embeddings	12	10000	0.545375972	0.541918755	0.547968885	0.548833189	0.55315471	0.571305099	0.562662057
AgeGenClx	DL1Embeddings	13	10000	0.592912705	0.592048401	0.598962835	0.595505618	0.599827139	0.603284356	0.595505618
AgeGenClx	DL1Embeddings	14	10000	0.561797753	0.585998271	0.588591184	0.584269663	0.579083838	0.586862576	0.573898012
AgeGenClx	DL1Embeddings	15	10000	0.568712187	0.579083838	0.592048401	0.566119274	0.567847882	0.588591184	0.570440795
AgeGenClx	DL1Embeddings	16	10000	0.558340536	0.580812446	0.570440795	0.570440795	0.571305099	0.561797753	0.569576491
AgeGenClx	DL1Embeddings	17	10000	0.564390666	0.566119274	0.575626621	0.561797753	0.573033708	0.566983578	0.566119274
AgeGenClx	DL1Embeddings	18	10000	0.586862576	0.594641314	0.588591184	0.585998271	0.58772688	0.589455488	0.595505618
AgeGenClx	DL1Embeddings	19	10000	0.566983578	0.585133967	0.585133967	0.575626621	0.592048401	0.586862576	0.574762316
