# Supplementary material for: Deep learning encodes robust discriminative neuroimaging representations to outperform standard machine learning
Source: Nat Commun. 2021 Jan 13;12:353. doi: 10.1038/s41467-020-20655-6 (PMC7806588; doi:10.1038/s41467-020-20655-6)
Supplement: Supplementary file 4 — Source Data [file 41467_2020_20655_MOESM4_ESM.zip › Figure2b.txt]

Task	Feature	Rep	N	Metric	LDA	LR	SVML	SVMP	SVMR	SVMS	DL1
GenClx	GRP	0	10000	Accuracy	0.980121003	0.974935177	0.973206569	0.974935177	0.974935177	0.97147796	0.987899741
GenClx	GRP	1	10000	Accuracy	0.969749352	0.959377701	0.968885048	0.963699222	0.970613656	0.972342264	0.979256698
GenClx	GRP	2	10000	Accuracy	0.975799481	0.97147796	0.968020743	0.976663786	0.976663786	0.975799481	0.980985307
GenClx	GRP	3	10000	Accuracy	0.98357822	0.979256698	0.982713915	0.979256698	0.981849611	0.98357822	0.98357822
GenClx	GRP	4	10000	Accuracy	0.974935177	0.952463267	0.957649092	0.966292135	0.966292135	0.970613656	0.978392394
GenClx	GRP	5	10000	Accuracy	0.980985307	0.968020743	0.974070873	0.975799481	0.980121003	0.975799481	0.987035436
GenClx	GRP	6	10000	Accuracy	0.97752809	0.968885048	0.970613656	0.974935177	0.975799481	0.970613656	0.987899741
GenClx	GRP	7	10000	Accuracy	0.972342264	0.970613656	0.970613656	0.968020743	0.972342264	0.973206569	0.984442524
GenClx	GRP	8	10000	Accuracy	0.973206569	0.963699222	0.968020743	0.972342264	0.970613656	0.968885048	0.980121003
GenClx	GRP	9	10000	Accuracy	0.979256698	0.970613656	0.968020743	0.974935177	0.970613656	0.975799481	0.982713915
GenClx	GRP	10	10000	Accuracy	0.97147796	0.967156439	0.968885048	0.969749352	0.964563526	0.965427831	0.98357822
GenClx	GRP	11	10000	Accuracy	0.980985307	0.97147796	0.974070873	0.97752809	0.976663786	0.975799481	0.988764045
GenClx	GRP	12	10000	Accuracy	0.968885048	0.960242005	0.960242005	0.961106309	0.961970614	0.961970614	0.985306828
GenClx	GRP	13	10000	Accuracy	0.975799481	0.970613656	0.969749352	0.972342264	0.97147796	0.969749352	0.980121003
GenClx	GRP	14	10000	Accuracy	0.979256698	0.969749352	0.970613656	0.968885048	0.963699222	0.970613656	0.989628349
GenClx	GRP	15	10000	Accuracy	0.976663786	0.97147796	0.968020743	0.974070873	0.97147796	0.974070873	0.988764045
GenClx	GRP	16	10000	Accuracy	0.975799481	0.969749352	0.973206569	0.972342264	0.970613656	0.969749352	0.982713915
GenClx	GRP	17	10000	Accuracy	0.969749352	0.962834918	0.958513397	0.961106309	0.963699222	0.961970614	0.975799481
GenClx	GRP	18	10000	Accuracy	0.960242005	0.955920484	0.953327571	0.955920484	0.958513397	0.957649092	0.984442524
GenClx	GRP	19	10000	Accuracy	0.964563526	0.956784788	0.95505618	0.967156439	0.968885048	0.966292135	0.975799481
GenClx	RFE	0	10000	Accuracy	0.960242005	0.950734659	0.921348315	0.909248055	0.923941227	0.925669836	0.987899741
GenClx	RFE	1	10000	Accuracy	0.951598963	0.930855661	0.912705272	0.895419188	0.905790838	0.913569576	0.979256698
GenClx	RFE	2	10000	Accuracy	0.962834918	0.944684529	0.924805532	0.92653414	0.92653414	0.923941227	0.980985307
GenClx	RFE	3	10000	Accuracy	0.967156439	0.952463267	0.934312878	0.901469317	0.944684529	0.943820225	0.98357822
GenClx	RFE	4	10000	Accuracy	0.952463267	0.929991357	0.909248055	0.866897148	0.91011236	0.913569576	0.978392394
GenClx	RFE	5	10000	Accuracy	0.969749352	0.962834918	0.944684529	0.938634399	0.946413137	0.944684529	0.987035436
GenClx	RFE	6	10000	Accuracy	0.958513397	0.956784788	0.936905791	0.931719965	0.928262748	0.929991357	0.987899741
GenClx	RFE	7	10000	Accuracy	0.97147796	0.968885048	0.940363008	0.909248055	0.948141746	0.946413137	0.984442524
GenClx	RFE	8	10000	Accuracy	0.961970614	0.955920484	0.924805532	0.92653414	0.924805532	0.928262748	0.980121003
GenClx	RFE	9	10000	Accuracy	0.967156439	0.955920484	0.938634399	0.933448574	0.92653414	0.941227312	0.982713915
GenClx	RFE	10	10000	Accuracy	0.968885048	0.956784788	0.943820225	0.940363008	0.940363008	0.944684529	0.98357822
GenClx	RFE	11	10000	Accuracy	0.972342264	0.954191876	0.933448574	0.898876404	0.934312878	0.938634399	0.988764045
GenClx	RFE	12	10000	Accuracy	0.956784788	0.939498704	0.899740709	0.92048401	0.930855661	0.92653414	0.985306828
GenClx	RFE	13	10000	Accuracy	0.963699222	0.95505618	0.942091616	0.931719965	0.922212619	0.947277442	0.980121003
GenClx	RFE	14	10000	Accuracy	0.968020743	0.942091616	0.94295592	0.935177182	0.946413137	0.947277442	0.989628349
GenClx	RFE	15	10000	Accuracy	0.970613656	0.956784788	0.948141746	0.949870354	0.936041487	0.954191876	0.988764045
GenClx	RFE	16	10000	Accuracy	0.959377701	0.941227312	0.928262748	0.918755402	0.935177182	0.929991357	0.982713915
GenClx	RFE	17	10000	Accuracy	0.958513397	0.941227312	0.923941227	0.92048401	0.923941227	0.923941227	0.975799481
GenClx	RFE	18	10000	Accuracy	0.966292135	0.949870354	0.918755402	0.910976664	0.923076923	0.921348315	0.984442524
GenClx	RFE	19	10000	Accuracy	0.960242005	0.937770095	0.915298185	0.918755402	0.913569576	0.92048401	0.975799481
GenClx	UFS	0	10000	Accuracy	0.809853068	0.80207433	0.795159896	0.803802939	0.797752809	0.807260156	0.987899741
GenClx	UFS	1	10000	Accuracy	0.805531547	0.810717373	0.786516854	0.777873812	0.781331029	0.78565255	0.979256698
GenClx	UFS	2	10000	Accuracy	0.816767502	0.803802939	0.783923941	0.733794296	0.791702679	0.789109767	0.980985307
GenClx	UFS	3	10000	Accuracy	0.843560933	0.822817632	0.795159896	0.795159896	0.803802939	0.794295592	0.98357822
GenClx	UFS	4	10000	Accuracy	0.812445981	0.799481417	0.78565255	0.777009507	0.788245462	0.781331029	0.978392394
GenClx	UFS	5	10000	Accuracy	0.815903198	0.814174589	0.787381158	0.339671564	0.798617113	0.789974071	0.987035436
GenClx	UFS	6	10000	Accuracy	0.820224719	0.822817632	0.782195333	0.561797753	0.780466724	0.782195333	0.987899741
GenClx	UFS	7	10000	Accuracy	0.80812446	0.809853068	0.780466724	0.642178047	0.796888505	0.783923941	0.984442524
GenClx	UFS	8	10000	Accuracy	0.825410545	0.821953328	0.787381158	0.784788245	0.80812446	0.790838375	0.980121003
GenClx	UFS	9	10000	Accuracy	0.833189283	0.814174589	0.806395851	0.713050994	0.808988764	0.80207433	0.982713915
GenClx	UFS	10	10000	Accuracy	0.817631806	0.823681936	0.796888505	0.658599827	0.796024201	0.796888505	0.98357822
GenClx	UFS	11	10000	Accuracy	0.823681936	0.828867761	0.796024201	0.790838375	0.794295592	0.802938634	0.988764045
GenClx	UFS	12	10000	Accuracy	0.819360415	0.811581677	0.782195333	0.705272256	0.786516854	0.783059637	0.985306828
GenClx	UFS	13	10000	Accuracy	0.813310285	0.821089023	0.777873812	0.687986171	0.793431288	0.776145203	0.980121003
GenClx	UFS	14	10000	Accuracy	0.812445981	0.792566984	0.764909248	0.767502161	0.764909248	0.767502161	0.989628349
GenClx	UFS	15	10000	Accuracy	0.823681936	0.819360415	0.783923941	0.782195333	0.777873812	0.787381158	0.988764045
GenClx	UFS	16	10000	Accuracy	0.815903198	0.80812446	0.778738116	0.781331029	0.787381158	0.786516854	0.982713915
GenClx	UFS	17	10000	Accuracy	0.804667243	0.798617113	0.783059637	0.719101124	0.788245462	0.783923941	0.975799481
GenClx	UFS	18	10000	Accuracy	0.807260156	0.801210026	0.777873812	0.684528954	0.778738116	0.781331029	0.984442524
GenClx	UFS	19	10000	Accuracy	0.803802939	0.811581677	0.786516854	0.642178047	0.791702679	0.78565255	0.975799481
