# Supplementary material for: Deep learning encodes robust discriminative neuroimaging representations to outperform standard machine learning
Source: Nat Commun. 2021 Jan 13;12:353. doi: 10.1038/s41467-020-20655-6 (PMC7806588; doi:10.1038/s41467-020-20655-6)
Supplement: Supplementary file 4 — Source Data [file 41467_2020_20655_MOESM4_ESM.zip › Figure2c.txt]

Task	Feature	Rep	N	Metric	EN	KR	RF	DL
AgeReg	GRP	0	10000	mae	3.556928396	3.483157635	4.499278306	3.086233213
AgeReg	GRP	1	10000	mae	3.240016222	3.126206875	4.198128781	2.96683911
AgeReg	GRP	2	10000	mae	3.359508038	3.222723007	4.200583405	2.990835795
AgeReg	GRP	3	10000	mae	3.407800436	3.28873539	4.190548833	2.919584665
AgeReg	GRP	4	10000	mae	3.276860476	3.258389711	4.126633535	2.835533004
AgeReg	GRP	5	10000	mae	3.432535648	3.317793369	4.282147796	3.039536485
AgeReg	GRP	6	10000	mae	3.364012957	3.258312702	4.218457217	2.94323498
AgeReg	GRP	7	10000	mae	3.412592411	3.277947664	4.249140017	2.894541557
AgeReg	GRP	8	10000	mae	3.307092667	3.175001383	4.105229041	3.014153486
AgeReg	GRP	9	10000	mae	3.34805584	3.214728117	4.15906223	2.932897833
AgeReg	GRP	10	10000	mae	3.386595488	3.27262187	4.310535869	2.855756969
AgeReg	GRP	11	10000	mae	3.20405674	3.133302212	4.100639585	2.984115601
AgeReg	GRP	12	10000	mae	3.406786203	3.301052094	4.313971478	2.876752334
AgeReg	GRP	13	10000	mae	3.391152143	3.20320034	4.159835782	3.12037293
AgeReg	GRP	14	10000	mae	3.455405474	3.259294271	4.237165082	2.92832682
AgeReg	GRP	15	10000	mae	3.323662758	3.183052778	4.264762316	2.852204223
AgeReg	GRP	16	10000	mae	3.356648684	3.233453989	4.210695765	2.890257098
AgeReg	GRP	17	10000	mae	3.330507278	3.197597504	4.223647364	2.851009821
AgeReg	GRP	18	10000	mae	3.357461214	3.284197807	4.337009507	2.933225871
AgeReg	GRP	19	10000	mae	3.359806299	3.227362633	4.335445117	2.911060073
AgeReg	RFE	0	10000	mae	3.670331717	3.514269352	4.425600691	3.086233213
AgeReg	RFE	1	10000	mae	3.698030233	3.403761864	4.411724287	2.96683911
AgeReg	RFE	2	10000	mae	3.711225271	3.495835066	4.326326707	2.990835795
AgeReg	RFE	3	10000	mae	3.804717779	3.636525393	4.285133967	2.919584665
AgeReg	RFE	4	10000	mae	3.608630657	62.85214996	4.141598963	2.835533004
AgeReg	RFE	5	10000	mae	3.614872694	62.52210617	4.346482282	3.039536485
AgeReg	RFE	6	10000	mae	3.750540257	3.402135849	4.168543647	2.94323498
AgeReg	RFE	7	10000	mae	3.648901701	3.405247688	4.345393258	2.894541557
AgeReg	RFE	8	10000	mae	3.634284496	3.396013737	4.160890233	3.014153486
AgeReg	RFE	9	10000	mae	3.589220047	3.372810125	4.252424373	2.932897833
AgeReg	RFE	10	10000	mae	3.777984381	3.534205437	4.480298185	2.855756969
AgeReg	RFE	11	10000	mae	3.491144419	3.304022789	4.022173725	2.984115601
AgeReg	RFE	12	10000	mae	3.701904058	3.607590199	4.499611063	2.876752334
AgeReg	RFE	13	10000	mae	3.558065891	3.327223063	4.183833189	3.12037293
AgeReg	RFE	14	10000	mae	3.783228397	3.597820759	4.388150389	2.92832682
AgeReg	RFE	15	10000	mae	3.594022512	3.427196264	4.324183232	2.852204223
AgeReg	RFE	16	10000	mae	3.534876823	3.40838027	4.292169404	2.890257098
AgeReg	RFE	17	10000	mae	3.624675989	62.88732147	4.25633535	2.851009821
AgeReg	RFE	18	10000	mae	3.654788017	3.412338018	4.2676707	2.933225871
AgeReg	RFE	19	10000	mae	3.628370285	3.40313673	4.306097666	2.911060073
AgeReg	UFS	0	10000	mae	4.784952164	4.488924503	4.807026793	3.086233213
AgeReg	UFS	1	10000	mae	4.495816231	4.095962524	4.518668971	2.96683911
AgeReg	UFS	2	10000	mae	4.54564333	4.110884666	4.574719101	2.990835795
AgeReg	UFS	3	10000	mae	4.61116457	4.22332716	4.616214347	2.919584665
AgeReg	UFS	4	10000	mae	4.416597366	3.917992353	4.426408816	2.835533004
AgeReg	UFS	5	10000	mae	4.532250404	62.81680679	4.544805532	3.039536485
AgeReg	UFS	6	10000	mae	4.518162251	4.264492989	4.579935177	2.94323498
AgeReg	UFS	7	10000	mae	4.485230923	4.133462429	4.503612792	2.894541557
AgeReg	UFS	8	10000	mae	4.538393974	4.177670002	4.579939499	3.014153486
AgeReg	UFS	9	10000	mae	4.573872566	4.166223526	4.577484875	2.932897833
AgeReg	UFS	10	10000	mae	4.738444328	4.322917938	4.730440795	2.855756969
AgeReg	UFS	11	10000	mae	4.481061459	3.977930307	4.485898876	2.984115601
AgeReg	UFS	12	10000	mae	4.657797337	4.218498707	4.747700951	2.876752334
AgeReg	UFS	13	10000	mae	4.609890938	4.103877068	4.589896283	3.12037293
AgeReg	UFS	14	10000	mae	4.787812233	4.326930523	4.779775281	2.92832682
AgeReg	UFS	15	10000	mae	4.715328217	4.224432468	4.691996543	2.852204223
AgeReg	UFS	16	10000	mae	4.675514698	4.173177719	4.688971478	2.890257098
AgeReg	UFS	17	10000	mae	4.567490101	4.189527988	4.64139153	2.851009821
AgeReg	UFS	18	10000	mae	4.668791294	4.221823215	4.659157303	2.933225871
AgeReg	UFS	19	10000	mae	4.792987347	4.313430786	4.7780121	2.911060073
AgeReg	GRP	0	10000	r	0.801441003	0.813383996	0.679587179	0.857262052
AgeReg	GRP	1	10000	r	0.836119357	0.846311211	0.724730666	0.8632084
AgeReg	GRP	2	10000	r	0.829748686	0.84247505	0.73549192	0.873512558
AgeReg	GRP	3	10000	r	0.822589309	0.834005096	0.723019807	0.870761823
AgeReg	GRP	4	10000	r	0.829905132	0.830759266	0.73535747	0.877794958
AgeReg	GRP	5	10000	r	0.81519221	0.827920051	0.71553079	0.867880887
AgeReg	GRP	6	10000	r	0.826638288	0.839753768	0.716139216	0.87385038
AgeReg	GRP	7	10000	r	0.819948192	0.83392746	0.704264105	0.87560038
AgeReg	GRP	8	10000	r	0.826465313	0.840558203	0.72253975	0.858716281
AgeReg	GRP	9	10000	r	0.83267037	0.841457317	0.730695774	0.873439196
AgeReg	GRP	10	10000	r	0.823887277	0.833863586	0.69928675	0.877374824
AgeReg	GRP	11	10000	r	0.840377084	0.844126717	0.738001299	0.864782157
AgeReg	GRP	12	10000	r	0.819034998	0.83051753	0.688644682	0.877677211
AgeReg	GRP	13	10000	r	0.823621157	0.841776896	0.729154534	0.857174878
AgeReg	GRP	14	10000	r	0.815859137	0.834928332	0.72132614	0.869916157
AgeReg	GRP	15	10000	r	0.833135043	0.844763204	0.726183717	0.87423522
AgeReg	GRP	16	10000	r	0.825081377	0.83617473	0.719467353	0.874990621
AgeReg	GRP	17	10000	r	0.823272341	0.839882458	0.71957539	0.875303232
AgeReg	GRP	18	10000	r	0.824252756	0.832800322	0.702880093	0.871385533
AgeReg	GRP	19	10000	r	0.825969599	0.839959514	0.703311372	0.872579719
AgeReg	RFE	0	10000	r	0.789172215	0.806864659	0.689857384	0.857262052
AgeReg	RFE	1	10000	r	0.787253644	0.820065604	0.687914595	0.8632084
AgeReg	RFE	2	10000	r	0.783399639	0.806553884	0.715626368	0.873512558
AgeReg	RFE	3	10000	r	0.769679885	0.791688242	0.706790606	0.870761823
AgeReg	RFE	4	10000	r	0.788221142	0.431688328	0.726092105	0.877794958
AgeReg	RFE	5	10000	r	0.787908253	0.569439982	0.69470307	0.867880887
AgeReg	RFE	6	10000	r	0.779784111	0.821137835	0.728885718	0.87385038
AgeReg	RFE	7	10000	r	0.782800986	0.815881472	0.694991462	0.87560038
AgeReg	RFE	8	10000	r	0.785450495	0.812106221	0.708882517	0.858716281
AgeReg	RFE	9	10000	r	0.801668947	0.827729446	0.719204819	0.873439196
AgeReg	RFE	10	10000	r	0.773165036	0.808599331	0.662746846	0.877374824
AgeReg	RFE	11	10000	r	0.810599726	0.828016196	0.749478482	0.864782157
AgeReg	RFE	12	10000	r	0.775837919	0.790119963	0.672813811	0.877677211
AgeReg	RFE	13	10000	r	0.800281526	0.822195181	0.724825084	0.857174878
AgeReg	RFE	14	10000	r	0.775186448	0.803508169	0.69508734	0.869916157
AgeReg	RFE	15	10000	r	0.794784751	0.818074096	0.710093036	0.87423522
AgeReg	RFE	16	10000	r	0.802564646	0.817714824	0.708769863	0.874990621
AgeReg	RFE	17	10000	r	0.7905252	0.549975819	0.707385684	0.875303232
AgeReg	RFE	18	10000	r	0.790835807	0.817005555	0.714128841	0.871385533
AgeReg	RFE	19	10000	r	0.79617284	0.824712292	0.705516814	0.872579719
AgeReg	UFS	0	10000	r	0.606776315	0.670893006	0.607588298	0.857262052
AgeReg	UFS	1	10000	r	0.663420629	0.724045996	0.661780729	0.8632084
AgeReg	UFS	2	10000	r	0.660289412	0.733438689	0.662110363	0.873512558
AgeReg	UFS	3	10000	r	0.638391868	0.698687526	0.644320682	0.870761823
AgeReg	UFS	4	10000	r	0.673256125	0.743110819	0.669868358	0.877794958
AgeReg	UFS	5	10000	r	0.647744368	0.595981917	0.644568629	0.867880887
AgeReg	UFS	6	10000	r	0.653854775	0.71534269	0.652782872	0.87385038
AgeReg	UFS	7	10000	r	0.660861767	0.719278714	0.653579152	0.87560038
AgeReg	UFS	8	10000	r	0.635848225	0.701172572	0.627158796	0.858716281
AgeReg	UFS	9	10000	r	0.652088951	0.72065676	0.655000549	0.873439196
AgeReg	UFS	10	10000	r	0.61796794	0.697360348	0.623235225	0.877374824
AgeReg	UFS	11	10000	r	0.662980465	0.744446721	0.663190554	0.864782157
AgeReg	UFS	12	10000	r	0.630154019	0.70304396	0.607259108	0.877677211
AgeReg	UFS	13	10000	r	0.647696823	0.724823848	0.65271965	0.857174878
AgeReg	UFS	14	10000	r	0.614398257	0.693926475	0.615447854	0.869916157
AgeReg	UFS	15	10000	r	0.635870107	0.708541354	0.636316685	0.87423522
AgeReg	UFS	16	10000	r	0.628191564	0.709852277	0.628134848	0.874990621
AgeReg	UFS	17	10000	r	0.646716521	0.711366528	0.629627712	0.875303232
AgeReg	UFS	18	10000	r	0.634047496	0.712117858	0.633800708	0.871385533
AgeReg	UFS	19	10000	r	0.604924064	0.68560863	0.605438156	0.872579719
