# Supplementary material for: Deep learning encodes robust discriminative neuroimaging representations to outperform standard machine learning
Source: Nat Commun. 2021 Jan 13;12:353. doi: 10.1038/s41467-020-20655-6 (PMC7806588; doi:10.1038/s41467-020-20655-6)
Supplement: Supplementary file 4 — Source Data [file 41467_2020_20655_MOESM4_ESM.zip › Figure2d.txt]

Task	Feature	Rep	N	Metric	EN	KR	RF	DL
MMSEReg	GRP	0	10000	mae	1.743204832	1.772839785	1.94955	1.777908258
MMSEReg	GRP	1	10000	mae	1.806077003	1.771106243	1.92005	1.738455019
MMSEReg	GRP	2	10000	mae	1.830524564	1.818658948	1.85675	1.749184542
MMSEReg	GRP	3	10000	mae	1.814328313	1.799889803	1.88035	1.680753355
MMSEReg	GRP	4	10000	mae	1.912561297	1.80567112	2.038025	1.82008111
MMSEReg	GRP	5	10000	mae	1.795513272	1.807581306	1.8654	1.692634621
MMSEReg	GRP	6	10000	mae	1.886350155	1.878789663	2.01115	1.808908491
MMSEReg	GRP	7	10000	mae	1.885917783	1.840738177	2.039375	1.724573832
MMSEReg	GRP	8	10000	mae	1.838268399	1.848863244	1.936075	1.715176525
MMSEReg	GRP	9	10000	mae	1.810011625	1.788378	1.87895	1.738319778
MMSEReg	RFE	0	10000	mae	2.007212162	2.176721334	2.066025	1.777908258
MMSEReg	RFE	1	10000	mae	1.947766423	1.96317327	1.9336	1.738455019
MMSEReg	RFE	2	10000	mae	1.8479321	1.862737298	1.845	1.749184542
MMSEReg	RFE	3	10000	mae	1.8455832	1.797569275	1.8054	1.680753355
MMSEReg	RFE	4	10000	mae	2.219542503	2.242772818	2.22145	1.82008111
MMSEReg	RFE	5	10000	mae	1.885315299	1.899673462	1.9622	1.692634621
MMSEReg	RFE	6	10000	mae	2.028234005	2.2110641	2.08755	1.808908491
MMSEReg	RFE	7	10000	mae	1.994424462	1.995942354	2.1012	1.724573832
MMSEReg	RFE	8	10000	mae	1.980111361	1.998451829	1.9743	1.715176525
MMSEReg	RFE	9	10000	mae	1.971381545	1.946007729	1.963	1.738319778
MMSEReg	UFS	0	10000	mae	1.798891544	1.849102616	1.839975	1.777908258
MMSEReg	UFS	1	10000	mae	1.699463248	1.7200073	1.687	1.738455019
MMSEReg	UFS	2	10000	mae	1.755480051	1.773857713	1.7172	1.749184542
MMSEReg	UFS	3	10000	mae	1.852882504	1.823103905	1.9148	1.680753355
MMSEReg	UFS	4	10000	mae	1.894112706	1.863763452	1.820425	1.82008111
MMSEReg	UFS	5	10000	mae	1.771642804	1.778050661	1.787875	1.692634621
MMSEReg	UFS	6	10000	mae	1.886637211	1.911565542	1.8631	1.808908491
MMSEReg	UFS	7	10000	mae	1.900969267	1.93513155	1.9775	1.724573832
MMSEReg	UFS	8	10000	mae	1.817828059	1.786837459	1.81735	1.715176525
MMSEReg	UFS	9	10000	mae	1.799067378	1.753481388	1.782375	1.738319778
MMSEReg	GRP	0	10000	r	0.568318358	0.565473392	0.442714164	0.590267371
MMSEReg	GRP	1	10000	r	0.505370263	0.528489796	0.39043312	0.557263031
MMSEReg	GRP	2	10000	r	0.445539983	0.441310726	0.402711533	0.484713072
MMSEReg	GRP	3	10000	r	0.460702935	0.467653176	0.392584638	0.556820029
MMSEReg	GRP	4	10000	r	0.569053936	0.582454434	0.483288861	0.598749612
MMSEReg	GRP	5	10000	r	0.504177592	0.511819146	0.448582838	0.549530633
MMSEReg	GRP	6	10000	r	0.517865288	0.515650777	0.390919996	0.55329903
MMSEReg	GRP	7	10000	r	0.576307505	0.619508958	0.500422247	0.622871058
MMSEReg	GRP	8	10000	r	0.449741829	0.452573643	0.35575376	0.570806708
MMSEReg	GRP	9	10000	r	0.471044181	0.472171326	0.39871073	0.511091189
MMSEReg	RFE	0	10000	r	0.396431001	0.268982512	0.351976337	0.590267371
MMSEReg	RFE	1	10000	r	0.389123525	0.367490207	0.388182523	0.557263031
MMSEReg	RFE	2	10000	r	0.390425653	0.365418707	0.384504689	0.484713072
MMSEReg	RFE	3	10000	r	0.453599364	0.512668708	0.470726935	0.556820029
MMSEReg	RFE	4	10000	r	0.302897269	0.322207645	0.284032776	0.598749612
MMSEReg	RFE	5	10000	r	0.414696697	0.390412509	0.333718235	0.549530633
MMSEReg	RFE	6	10000	r	0.353541424	0.267289014	0.30945703	0.55329903
MMSEReg	RFE	7	10000	r	0.475632275	0.483887637	0.407711063	0.622871058
MMSEReg	RFE	8	10000	r	0.309529081	0.311245738	0.308948044	0.570806708
MMSEReg	RFE	9	10000	r	0.312035922	0.316056894	0.341014243	0.511091189
MMSEReg	UFS	0	10000	r	0.505199264	0.466326213	0.456888523	0.590267371
MMSEReg	UFS	1	10000	r	0.572580185	0.573584868	0.613548024	0.557263031
MMSEReg	UFS	2	10000	r	0.47736301	0.454105812	0.482477267	0.484713072
MMSEReg	UFS	3	10000	r	0.436137203	0.469237113	0.390160423	0.556820029
MMSEReg	UFS	4	10000	r	0.572194644	0.5900033	0.548752062	0.598749612
MMSEReg	UFS	5	10000	r	0.51495077	0.489078702	0.510556502	0.549530633
MMSEReg	UFS	6	10000	r	0.516944641	0.473267617	0.510328936	0.55329903
MMSEReg	UFS	7	10000	r	0.530488866	0.522316441	0.469509067	0.622871058
MMSEReg	UFS	8	10000	r	0.487078664	0.497717983	0.48146722	0.570806708
MMSEReg	UFS	9	10000	r	0.48317058	0.492055145	0.488933531	0.511091189
