# Supplementary material for: Deep learning encodes robust discriminative neuroimaging representations to outperform standard machine learning
Source: Nat Commun. 2021 Jan 13;12:353. doi: 10.1038/s41467-020-20655-6 (PMC7806588; doi:10.1038/s41467-020-20655-6)
Supplement: Supplementary file 4 — Source Data [file 41467_2020_20655_MOESM4_ESM.zip › Figure3.txt]

Metric	Feature	Method	N100	N200	N500	N1000	N2000	N5000	N10000
comp_time	GRP	LDA	1.402357519	1.635185134	3.013338578	4.053407562	7.124257076	15.22267973	32.91151607
comp_time	GRP	LR	3.642477083	6.959082556	29.98155342	124.9002351	900.942342	2298.602796	7093.306461
comp_time	GRP	SVML	5.835218227	8.190802753	22.79231586	56.78145319	146.4565704	595.540215	2527.884867
comp_time	GRP	SVMP	12.18601394	20.36135467	60.83705629	184.8735452	492.0841428	2094.466684	8801.163913
comp_time	GRP	SVMR	10.90068395	16.55608563	48.00015446	149.9861993	422.6031828	1933.211176	9114.645696
comp_time	GRP	SVMS	13.71125445	23.15905743	73.02963376	164.0192485	384.90986	1472.431417	6163.636532
comp_time	GRP	DL1	853.3777559	1849.761258	2828.85927	4250.397402	6807.514337	12379.33047	20601.0414
comp_time	GRP	DL2	1661.910625	1479.122076	3025.576732	4044.3063	6034.446847	9270.134366	17521.66134
comp_time	RFE	LDA	1.415545869	1.5682706	2.92837857	3.663021243	7.512754476	12.79724497	30.86976218
comp_time	RFE	LR	3.983922231	7.79102875	45.54928101	225.0387911	2412.328353	16283.46119	63973.82893
comp_time	RFE	SVML	5.460642779	8.341696918	22.04364797	68.57290039	223.419291	1081.789457	4192.476258
comp_time	RFE	SVMP	13.35254548	18.61316656	59.75617609	168.7261641	499.1099198	1965.608639	8572.874107
comp_time	RFE	SVMR	11.6663175	16.22192236	47.89541571	157.8415481	531.2065285	2327.09203	10543.41304
comp_time	RFE	SVMS	14.11150987	23.83199968	76.48129116	154.3396371	347.029207	1527.46006	6752.766116
comp_time	RFE	DL1	853.3777559	1849.761258	2828.85927	4250.397402	6807.514337	12379.33047	20601.0414
comp_time	RFE	DL2	1661.910625	1479.122076	3025.576732	4044.3063	6034.446847	9270.134366	17521.66134
comp_time	UFS	LDA	1.527568305	1.586593008	3.158110881	4.030116546	8.9576882	14.48255062	32.14147131
comp_time	UFS	LR	4.293668461	8.623626244	109.725769	575.6188733	1608.076952	10955.34174	45494.76605
comp_time	UFS	SVML	5.765824616	9.140987659	30.05891689	85.31741508	216.8464087	1204.329396	3738.669768
comp_time	UFS	SVMP	12.94058175	20.0036476	58.47755542	146.03968	462.9982099	2538.428739	9481.101688
comp_time	UFS	SVMR	11.84405136	17.57381247	49.74239175	145.7207177	485.5351929	2868.592152	10953.63612
comp_time	UFS	SVMS	13.33217884	24.82733243	60.32585572	136.4822809	431.9526091	2128.431421	8335.857116
comp_time	WB	DL1	853.3777559	1849.761258	2828.85927	4250.397402	6807.514337	12379.33047	20601.0414
comp_time	WB	DL2	1661.910625	1479.122076	3025.576732	4044.3063	6034.446847	9270.134366	17521.66134
rel_comp_time	GRP	LDA	1	1.166025862	2.148766301	2.89042381	5.080200292	10.85506337	23.46870583
rel_comp_time	GRP	LR	1	1.910535714	8.231089102	34.28991652	247.343311	631.054841	1947.385337
rel_comp_time	GRP	SVML	1	1.40368405	3.905992026	9.730819137	25.09873062	102.0596303	433.2117101
rel_comp_time	GRP	SVMP	1	1.670878991	4.992367201	15.17096125	40.38105859	171.8746339	722.2348471
rel_comp_time	GRP	SVMR	1	1.518811637	4.403407591	13.7593384	38.76850156	177.3476953	836.1535603
rel_comp_time	GRP	SVMS	1	1.689054601	5.326254721	11.96238091	28.07254882	107.3885268	449.5311901
rel_comp_time	GRP	DL1	1	2.167576135	3.314896891	4.980675173	7.977140592	14.50627273	24.14058869
rel_comp_time	GRP	DL2	1	0.890013009	1.820541181	2.433528156	3.631029705	5.577998134	10.5430828
rel_comp_time	RFE	LDA	1	1.107891051	2.068727432	2.587709323	5.3073197	9.040501793	21.80767354
rel_comp_time	RFE	LR	1	1.95561768	11.43327564	56.48674297	605.5159245	4087.29394	16058.00144
rel_comp_time	RFE	SVML	1	1.527603481	4.036822928	12.55766091	40.91446741	198.1066151	767.7624096
rel_comp_time	RFE	SVMP	1	1.393978893	4.47526475	12.63625459	37.37938363	147.2085336	642.0404351
rel_comp_time	RFE	SVMR	1	1.390492104	4.105444217	13.52968048	45.53335091	199.471001	903.748166
rel_comp_time	RFE	SVMS	1	1.688834143	5.419780864	10.93714553	24.59192604	108.2421423	478.5289581
rel_comp_time	RFE	DL1	1	2.167576135	3.314896891	4.980675173	7.977140592	14.50627273	24.14058869
rel_comp_time	RFE	DL2	1	0.890013009	1.820541181	2.433528156	3.631029705	5.577998134	10.5430828
rel_comp_time	UFS	LDA	1	1.038639649	2.067410584	2.638256197	5.864018109	9.480787588	21.04093887
rel_comp_time	UFS	LR	1	2.008451822	25.55524955	134.0622543	374.5228507	2551.510868	10595.77992
rel_comp_time	UFS	SVML	1	1.585373865	5.213290187	14.79708815	37.60891515	208.8737477	648.4189195
rel_comp_time	UFS	SVMP	1	1.545807444	4.518927861	11.28540299	35.77877864	196.1603263	732.664255
rel_comp_time	UFS	SVMR	1	1.483766993	4.199778457	12.30328316	40.99401279	242.1968687	924.8217346
rel_comp_time	UFS	SVMS	1	1.862211175	4.52483097	10.23705746	32.39925103	159.6461798	625.2434215
rel_comp_time	WB	DL1	1	2.167576135	3.314896891	4.980675173	7.977140592	14.50627273	24.14058869
rel_comp_time	WB	DL2	1	0.890013009	1.820541181	2.433528156	3.631029705	5.577998134	10.5430828
