# Supplementary material for: Deep learning encodes robust discriminative neuroimaging representations to outperform standard machine learning
Source: Nat Commun. 2021 Jan 13;12:353. doi: 10.1038/s41467-020-20655-6 (PMC7806588; doi:10.1038/s41467-020-20655-6)
Supplement: Supplementary file 4 — Source Data [file 41467_2020_20655_MOESM4_ESM.zip › Figure5.txt]

Rep	Method	'Temporal_Mid'	'Frontal_Mid'	'Frontal_Sup'	'Postcentral'	'Temporal_Inf'	'Cerebelum_Crus1'	'Precentral'	'Precuneus'	'Fusiform'	'Temporal_Sup'	'Lingual'	'Frontal_Sup_Medial'	'Cerebelum_8'	'Insula'	Cerebelum_6'	'Cerebelum_Crus2'	'Occipital_Mid'	'Cingulum_Mid'	'Calcarine'	'Supp_Motor_Area'	'Frontal_Inf_Tri'	'Parietal_Sup'	'Frontal_Inf_Orb'	'Parietal_Inf'	'Cingulum_Ant'	'SupraMarginal'	'Cuneus'	'Angular'	'Putamen'	'Rolandic_Oper'	'Hippocampus'	'Temporal_Pole_Sup'	'ParaHippocampal'	'Cerebelum_4_5'	'Occipital_Inf'	'Thalamus'	'Occipital_Sup'	'Frontal_Inf_Oper'	'Cerebelum_9'	'Caudate'	'Frontal_Sup_Orb'	'Rectus'	'Temporal_Pole_Mid'	'Paracentral_Lobule'	'Frontal_Med_Orb'	'Frontal_Mid_Orb'	'Cerebelum_7b'	'Vermis_4_5'
0	NOSA	4.999009411	5.218518111	4.026936429	4.502677054	3.319801522	3.113400427	3.837626595	4.040503352	2.89315802	2.896680781	2.694909072	2.774982165	2.502591029	2.172376597	2.089306736	2.332901818	2.883772508	2.48852287	2.373300681	2.56887114	1.57835335	2.366909668	1.703165116	2.111310945	1.522833898	1.693944956	1.570671815	1.635838839	1.247610212	1.379080032	1.119839749	1.201843965	1.175821775	1.154953288	1.093310504	1.231321354	1.274319408	1.047704283	0.980279327	1.041191906	0.956390402	0.765372053	0.615504866	0.971738505	0.657659069	0.6233269	0.640442893	0.407737329
1	NOSA	4.15128502	5.36435227	3.983084595	4.511479752	2.896274008	3.352317707	4.018749288	3.697159573	2.928228503	2.717104243	2.757990362	2.678649487	2.68028163	2.218011646	2.22464734	2.481736247	2.986884541	2.481084696	2.135255704	2.621918234	1.883956762	2.49182351	1.727808623	2.058276038	1.539300261	1.629521035	1.468216645	1.66339202	1.314484262	1.403998939	1.027160424	1.110695857	1.18628425	1.181722722	1.062507482	1.212554347	1.370289624	1.151287337	1.046768642	1.089066437	0.875620063	0.831303762	0.78600827	1.161767807	0.68190264	0.683656294	0.650745447	0.338206768
2	NOSA	4.705215208	5.526445402	4.11153624	4.529681728	3.255664982	3.374643532	3.822102515	3.649160274	3.055439224	2.847337904	2.796449904	2.917114294	2.667999794	2.198954752	2.24205103	2.547727174	2.286552133	2.262336564	2.318709421	2.456806001	2.003044089	2.413573216	1.71498124	1.974811416	1.536120741	1.55041573	1.413955939	1.587397673	1.270304668	1.300779794	1.050670311	1.207339734	1.262205984	1.216483646	1.0413542	1.064241041	0.989756656	1.249884887	0.939232867	1.029387957	0.911765631	0.890986705	0.852863948	0.972340699	0.710932984	0.858922358	0.681997317	0.398748281
3	NOSA	6.468665294	3.129884196	2.950522336	4.010869213	3.613010744	4.568391937	2.754275495	3.0048835	3.321303883	3.750497121	3.219157528	2.532944207	2.561077065	2.656121958	2.927749893	3.114085852	2.888358665	2.423299623	2.534374662	1.676358672	1.705817718	1.838306223	1.889793265	1.85344423	1.480843575	1.739892369	1.587417112	1.331987637	1.449538923	1.48092591	1.37286766	1.315501997	1.449888959	1.257933142	1.212870031	1.133758814	1.175202994	0.99004174	0.79812335	0.885456111	0.942906781	0.908383024	0.90830302	0.343230783	0.765924665	0.534705859	0.745393793	0.436795516
4	NOSA	5.540689833	4.73426414	3.93265192	3.679444682	3.989739966	4.297196494	2.412370009	3.933521322	3.720355599	3.140004916	3.399954586	2.813864375	3.113210005	2.21787929	2.861508003	3.20972485	2.3697593	2.463583642	2.336439936	2.17433645	1.653825577	2.085200542	1.603991473	1.280696937	1.685481897	1.436611947	1.506207178	1.448686862	1.27027769	1.068186702	1.247552308	1.184708309	1.419610924	1.333489974	1.234924442	0.925045338	1.270578176	0.859467382	0.874920427	0.732171631	0.724009056	0.838223436	0.671296483	0.685742308	0.713871429	0.441709747	0.698432546	0.362687562
5	NOSA	5.508488645	5.3785013	3.126011984	3.852201392	3.969230633	4.882447004	3.116026503	2.352545685	3.768726085	3.71825013	3.495389165	2.96453539	2.008004452	2.472306701	3.13169837	3.122279032	2.3258095	2.482753104	2.978412658	1.717215644	2.238954053	1.20191331	2.045810316	0.849208128	1.557757658	1.675686586	1.645528374	1.235234982	1.453739969	1.025950518	1.4397659	1.494802303	1.37281804	1.243620429	0.61658274	0.527483395	1.13589295	0.733110596	0.676636303	0.903572352	1.181477824	1.197839483	1.240416548	0.398766267	0.734211905	0.923598018	0.555351257	0.272898469
6	NOSA	15.1100131	6.355994605	7.147582132	0.351400327	5.32727904	4.132548126	3.211301682	2.533241901	3.930582231	1.413814473	2.633378834	3.024684487	2.684583529	4.528073157	3.112537355	0.029094349	1.291408651	0.441027462	0.998902467	0.588289471	3.539841547	0.516567145	2.225454247	0	1.821670664	0.684295645	1.643577608	0.501757619	1.534934691	0.91126917	1.866411476	0.931293914	0.852259893	0.939701842	1.913277885	1.601715835	0.666400363	0.507173893	1.565962749	1.054727303	1.162903757	1.453087602	0.028524707	0.11808686	0.641318405	0.725768699	0.071805462	0.519289797
7	NOSA	4.971435868	4.43268691	3.283357979	4.479570585	3.83331557	3.297634469	3.748135107	3.722577556	3.055279042	2.681401546	2.646994689	2.884314288	2.651917064	2.223126822	2.203950874	2.556631529	2.799689629	2.448326231	2.338879408	2.701660062	1.792859158	2.336230022	1.833352833	2.090033649	1.400069227	1.628121616	1.237634853	1.595268194	1.295863663	1.394035461	1.029429637	1.309409096	1.308927119	1.224976834	1.111771903	1.211155554	1.139351351	1.168268701	1.051641296	0.958396203	0.854708174	0.847985229	1.016168884	1.156067205	0.670274941	0.628074074	0.683229559	0.401373363
8	NOSA	5.409363794	4.087046109	3.745876197	4.565445179	3.996845139	3.259273642	3.834555743	3.71479373	2.993515683	2.830749582	2.655620368	2.672416931	2.621788632	2.230554032	2.185182899	2.441193737	3.04637857	2.319795552	2.246204845	2.762881691	1.525052588	2.308924074	1.852615176	2.0943331	1.506279917	1.480413672	1.336813739	1.734956111	1.281431541	1.362160338	1.081842398	1.31672707	1.116507472	1.212326029	1.19400405	1.211952966	1.183672896	1.124617294	1.033639286	0.903689811	0.842000739	0.871208885	0.905530198	1.085756585	0.493667121	0.653425435	0.66373696	0.410300504
9	NOSA	3.587351729	5.189753767	4.547025717	3.990112041	2.331573716	3.771191341	3.579431454	4.859547763	3.353394748	3.492353407	2.076480148	2.324561452	3.02777913	2.538561588	2.452986163	2.811697904	2.359060477	2.953784409	2.821855516	2.693642187	1.687776668	2.361958136	1.584098169	2.047290411	1.526491952	1.406518965	1.776293608	1.802525733	1.482469224	1.601820487	1.34905367	1.012626182	0.976468367	1.311536332	1.139997993	1.45237626	1.39327318	1.239412588	1.19146976	0.282041048	0.432421744	0.57408541	0.749152824	1.129930724	0.304853961	0.105828837	0.703828679	0.269679221
10	NOSA	4.788978207	4.858635869	4.201065729	4.560014798	3.339715784	3.794303074	3.66498806	3.784053754	2.826306767	3.050041621	2.952164654	2.750244555	2.694718801	2.209656463	2.368089509	2.739786382	1.844464212	2.945347284	1.847353579	2.517312509	2.082834569	2.352742725	1.844418797	2.156709027	1.498436319	1.634479413	1.00812779	1.698605438	1.334568041	1.216803006	1.227977453	1.225151453	1.016939677	1.217205947	0.984922477	1.106543091	0.831906655	1.148219621	0.9893417	1.140408339	0.830178862	0.890893387	0.964280238	0.977859923	0.72258071	0.709232453	0.707049214	0.366700728
11	NOSA	5.465919989	5.189233552	3.598408734	4.413484203	4.048025174	3.812531085	3.585962785	4.00620436	3.606471181	3.398259277	2.906826234	2.319085042	2.4738814	2.468497336	2.529279197	2.639022966	2.34687996	2.495857207	2.166760362	1.949471507	1.875970813	1.988696925	1.942263615	1.702941197	1.45972456	1.575015536	1.049450395	1.337495998	1.477027463	1.399655749	1.189105469	1.249761107	1.351527558	1.210863389	1.083157357	1.017194289	1.089057423	0.962483042	0.73608402	0.953369172	0.882333186	0.840385314	0.902667149	0.680392175	0.66477014	0.598248017	0.663597975	0.363735869
12	NOSA	6.174634012	5.265929135	2.886021629	4.27944967	4.499854555	4.627363876	3.079029364	1.997723591	3.658751682	3.605270254	3.501805596	2.320461495	2.832531156	2.7399118	2.670308664	2.933827592	1.430293934	2.41514974	2.57344858	1.996716941	1.985738921	1.109866878	2.061299403	0.926617949	1.565200024	1.684601086	0.905999082	0.915491547	1.53242619	1.247013018	1.521998777	1.576628414	1.460929848	1.567025843	1.033189353	0.917108606	0.789765101	0.990945501	0.831067757	1.019023633	1.163473336	1.203470642	1.091876346	0.558146116	0.890203742	0.521539626	0.693027271	0.414998905
13	NOSA	6.647955141	5.040425922	3.419240627	3.933742887	4.226949711	3.642452882	3.113834998	3.793383819	3.332521215	3.803355747	3.160031233	2.771312301	1.838660168	2.645430452	2.327933348	1.979290171	2.169477142	2.487768767	2.962665051	1.747424381	2.114928953	1.050090707	2.169499783	1.116102104	1.723233855	1.561122819	1.551224072	1.047995863	1.44516141	1.228554146	1.54077204	1.595369159	1.647502709	1.252561601	0.898568568	0.788125733	1.213866479	1.066694245	0.66281306	1.026550757	1.167190423	1.12346737	1.102257699	0.398839827	0.767099795	0.734092676	0.472487259	0.41010097
14	NOSA	16.87447275	5.187178777	6.583356565	0	5.579183483	4.66457771	2.968017831	0.191972026	4.666737066	1.435138871	2.351620295	3.897061029	3.251535583	4.354551004	3.176187872	0	1.518910768	0.101575712	0.975073158	1.706563898	3.495057992	0.574157415	2.28580581	0	1.982734114	1.268401969	0.97407193	0.679084744	1.339198002	1.234592273	1.743960104	0.754011575	0.654145896	1.008638052	1.702743231	1.53771627	0.718216123	0.383272958	1.142235711	0.989233576	1.389310313	1.309211726	0.018377649	0.126243057	0.794787108	0.880559533	0	0.385985044
15	NOSA	4.720883099	3.646045326	3.895260373	4.371999012	4.035765942	3.453178974	3.573900015	3.985738758	3.097565584	3.014541677	2.885998333	2.511785129	2.771779065	2.265679778	2.298809767	2.640930374	2.884819199	2.559630378	2.465016067	2.463620704	1.434740063	2.31394274	1.676138664	2.265093932	1.493681792	1.321408969	1.179438131	1.531970353	1.360044924	1.377357007	1.167997014	1.333356931	1.190620159	1.164311119	1.203995491	1.317281761	1.281422441	1.174447623	1.081933764	1.070291852	0.974175407	0.789360233	0.897815927	0.926269796	0.785068784	0.602495201	0.702965886	0.367228463
16	NOSA	5.186811794	4.790887247	3.941458946	4.406956072	3.846570279	3.092341113	3.656560653	3.945366392	2.869437963	2.843198307	2.64647291	2.622510186	2.480973156	2.130887742	2.066586909	2.386970775	2.915808145	2.434769486	2.371708886	2.542231823	1.547171783	2.505714889	1.641272918	2.064698749	1.476671935	1.580805745	1.627072438	1.649938151	1.227501751	1.316578971	1.07866835	1.269609249	1.19689278	1.146342782	1.09312398	1.188019406	1.416806755	1.232703542	0.981280145	0.975362238	0.866509687	0.829130659	0.894084541	1.171996933	0.639403734	0.666153819	0.636232378	0.378224293
17	NOSA	5.054303642	5.085470115	4.063584308	4.289852528	3.845649823	3.181007174	3.742214933	3.814424459	2.95764413	3.02647372	2.671191046	2.813226161	2.552593418	2.138914917	2.126976028	2.457440466	2.596818566	2.42104357	2.303086438	2.478161458	1.812657871	2.39511067	1.787262804	1.988902653	1.39432376	1.514958882	1.477427726	1.6060657	1.236583493	1.322251216	1.061185764	1.317369354	1.141987528	1.176753592	1.059314105	1.11003363	1.101950322	1.152055694	1.002359493	1.013887929	0.858792244	0.821190602	0.889925162	1.179467723	0.799015003	0.759248905	0.650551663	0.360630087
18	NOSA	5.096239296	4.74004597	4.585770471	4.328154533	3.393173219	3.694370816	3.793500045	3.866075863	3.036752841	3.052444021	2.840720832	2.910520073	2.545372339	2.307562939	2.416286396	2.749085789	2.250710267	2.350455053	2.249559129	2.564655108	2.096121747	2.038915145	1.714604243	1.935520531	1.451568316	1.576403595	1.404596233	1.312881897	1.377816327	1.292261932	1.169878914	1.26497058	1.267951788	1.100173516	1.138869482	1.022941411	0.943736697	1.159927633	0.80436574	0.983765537	0.850373085	0.764110126	0.756387497	1.085817905	0.636900382	0.710344935	0.666296184	0.371657112
19	NOSA	5.120947329	4.16525217	3.095798624	4.358992582	3.876923088	3.927878444	3.175046491	3.493836921	3.68204269	2.965091939	3.148314934	2.585239933	2.916374711	2.312093007	2.593123466	2.80464822	2.557549636	2.527105144	2.323716325	2.338994175	1.908650332	1.96448751	2.070263611	1.926794742	1.642994202	1.532133738	1.274427746	1.09984799	1.407478882	1.268501634	1.292305918	1.415762872	1.322122351	1.220849059	1.063618094	0.957323502	1.035732043	1.065040875	1.024517089	1.113754672	0.965815216	0.890773898	1.021667311	0.796636107	0.709545581	0.600398788	0.732905887	0.411718646
0	GBP	4.737405841	3.618174346	2.506040993	2.583284508	3.500868162	3.414628895	2.592631957	3.411756548	3.36093736	2.140376546	3.384236087	1.525515262	2.842240669	2.493754007	2.890316782	2.31335623	3.177460069	2.468391051	2.81797914	1.28655158	1.854261374	1.387335199	1.640414164	1.883596965	1.470796134	1.13153611	1.594455839	1.142461126	2.134556848	1.082479012	2.238305231	1.286167763	1.96529387	1.728411522	1.105823055	3.033362047	1.486678861	1.085084848	1.451683455	2.028534424	0.829820997	0.811054079	0.909183317	0.605144263	0.598611754	0.75525709	0.691551395	0.606555517
1	GBP	5.029382704	3.354613546	2.382558671	2.891245326	3.678684571	3.714260314	2.736504443	3.601215672	3.536006768	2.268060755	3.574998975	1.329317581	2.919767044	2.402141379	2.870840353	2.492314612	3.384177494	2.44865798	3.117847149	1.450398916	1.757606157	1.649918893	1.47433123	1.956589502	1.364562156	1.097582307	1.596852168	1.311747918	1.908700544	1.250779649	1.848285554	1.243446363	1.68078012	1.870497961	1.157398214	2.562969761	1.541835596	1.076272039	1.386048253	1.571582938	0.723695795	0.608048868	0.807706181	0.546692472	0.495562046	0.686931147	0.690555054	0.714120862
2	GBP	4.983119894	3.215164325	2.18880972	2.655544696	3.764616111	4.028010232	2.425450168	3.668748227	3.684977295	2.098764112	3.658811997	1.237244402	2.846489785	2.126193044	3.161290987	2.921244744	3.68042066	2.270663718	3.445998831	1.173049883	1.509772934	1.604211005	1.38799521	2.037831027	1.174317147	1.057146623	2.145300234	1.444154626	1.768303413	1.114002459	1.912163585	1.089064768	1.650743458	1.729527109	1.319999711	2.533461007	1.837358504	0.940629309	1.523168421	1.630777781	0.677075593	0.62036856	0.82160027	0.568427859	0.456128856	0.716002823	0.694485948	0.590496947
3	GBP	4.777749617	4.035740223	2.680921799	2.85896044	3.746817405	3.87201744	2.467206487	3.341015006	3.447800182	2.383876674	3.261884742	1.405991397	2.757804918	2.309304071	2.936643182	2.953093447	3.31136971	2.446762592	2.728096386	1.444550117	1.941382618	1.51630719	1.725637935	1.826008403	1.362989296	1.110199096	1.621889748	1.307417286	1.759639328	1.091275772	1.652159162	1.26309323	1.667134239	1.547960354	1.223059558	2.567575381	1.638296739	0.976280402	1.424976919	1.873714833	0.860655053	0.751133827	1.011500557	0.570052771	0.610904924	0.850960795	0.696438643	0.435440091
4	GBP	4.764071371	4.636830402	2.992687284	2.899161579	3.70219738	3.019054202	2.720906468	3.508992572	3.420957658	2.125475901	3.022140121	1.882748831	2.659834397	2.339729993	2.678461734	2.297187154	3.301415258	2.471958029	2.41949409	1.499590436	2.277931326	1.556625572	1.859909594	1.787593311	1.519631501	1.165833888	1.467584761	1.347715558	1.730379413	1.195453538	1.844216964	1.34835563	1.610736328	1.540400894	1.137463402	2.401442321	1.379143933	1.099004117	1.248322727	1.861785664	1.083142755	0.866113985	1.080039207	0.612560972	0.805631532	1.010588663	0.580318077	0.425893089
5	GBP	4.981705993	4.270409629	2.815397579	2.532849514	3.901380165	3.580205542	2.307881303	3.691084834	3.415316328	2.016023649	3.082616243	1.585060635	2.880569402	2.104980244	2.907217312	2.62157268	3.346736606	2.42431941	2.692667675	1.420998584	2.051170476	1.699759709	1.918579275	1.924110386	1.389756028	1.140271075	1.730861933	1.438963409	1.509650717	0.963886961	1.576773156	1.392849519	1.635953231	1.768039309	1.20582277	2.074045188	1.500519726	1.043918615	1.339703507	1.5629299	1.145121104	0.804120809	1.225763782	0.623266196	0.723295049	1.118633274	0.666849822	0.543199259
6	GBP	5.560178891	4.878171968	3.001007507	2.313335111	3.893671974	3.599237885	2.410305535	3.077636919	3.614179994	2.137314753	2.736370871	1.920704158	3.01827797	2.622810897	2.859270836	2.809702892	3.045690372	2.415827218	2.482279876	1.269861916	2.263633745	1.396302597	1.850833237	1.536667592	1.793139681	1.116169676	1.407620773	1.159249929	1.859678014	1.161628923	1.723766867	1.363929074	1.65168808	1.444660854	1.183529301	2.153967876	1.15668027	1.223053476	1.206410503	1.706473812	0.964566314	1.016245427	1.165737894	0.384525887	0.824073246	1.082467777	0.689218365	0.339469252
7	GBP	4.587858891	3.559945354	2.376737216	2.694307215	3.553418656	3.569411472	2.448802754	3.512844685	3.67760222	1.920502566	3.872313158	1.290560532	2.828987801	2.25116882	2.954147094	2.651266356	2.975959007	2.378668815	3.012354898	1.483051131	1.656693327	1.347634748	1.479789835	1.80493851	1.493172524	1.014256227	1.689764368	1.192377181	2.021878003	1.038852716	2.228015061	1.134972164	2.007091169	1.831386704	1.123648517	3.173360927	1.408684273	0.900540065	1.429645638	1.946462602	0.774501946	0.78126493	0.844716867	0.643029994	0.623055083	0.746952129	0.717387133	0.816997629
8	GBP	4.771190103	3.411573685	2.184702734	2.748906398	3.626797558	3.094848962	2.432593904	3.604094633	3.444829449	2.499850038	3.521020939	1.262089626	3.077240573	2.493815328	2.780879089	2.339237961	2.876936813	2.545452586	2.832999306	1.481965183	1.787985175	1.496752464	1.483814186	1.687850029	1.260636909	1.104085927	1.612845342	1.263079076	2.060889734	1.156140428	2.331605009	1.265821777	1.920372656	1.976828442	1.009428031	3.205513437	1.356097088	0.890254339	1.673182146	2.05909764	0.731114175	0.724030057	0.994550871	0.582962768	0.514460755	0.682646142	0.636168414	0.591702037
9	GBP	5.212088875	3.393723985	2.220477112	2.821662006	3.714538248	3.672981905	2.642499419	3.894121321	3.303729029	2.206278736	3.626192424	1.268316581	2.65139061	2.062074896	3.093623163	2.447482026	3.427466724	2.465968263	3.306877064	1.143216061	1.678656841	1.59712105	1.430687897	1.899237557	1.299719535	1.096009683	2.067555389	1.330804528	1.763594607	1.115391032	1.9976853	1.160515332	1.8432607	1.739767604	1.151663004	2.678133423	1.629321158	0.960090024	1.376166987	1.813602492	0.76460689	0.603497936	0.875641316	0.555697987	0.53833437	0.715989243	0.609199723	0.83066852
10	GBP	4.934284242	4.181716003	2.893850527	2.913836827	3.713102198	3.132977442	2.835848614	4.127477955	3.190430914	2.204589436	3.239068654	1.682822806	2.34178172	2.263929455	2.577305076	2.450931102	3.310599718	2.6152057	3.053399144	1.605317872	1.904837831	1.805240825	1.612420062	1.949485438	1.368952491	1.169681971	1.930687799	1.614344639	1.681522244	1.108079899	1.759721423	1.170448005	1.566587056	1.633993948	0.949066503	2.436722072	1.511934502	1.006217232	1.136865067	1.60052083	0.806313293	0.73461991	1.028912776	0.686943504	0.573590126	0.867245028	0.566275877	0.613422023
11	GBP	4.610701908	4.160145149	2.726371867	2.733653115	3.571348762	3.60742128	2.613860891	3.774655099	3.295328023	2.319911322	3.452641935	1.510931986	2.990172273	2.163803633	2.749590826	2.751982989	3.440187127	2.515955234	2.820437609	1.530458735	1.944240719	1.759893642	1.598241899	1.972320258	1.311657343	1.124217348	1.743957684	1.385237901	1.595471937	1.163223475	1.64304471	1.233620882	1.528883603	1.535755375	1.250697454	2.513686026	1.667386921	1.079942376	1.320154331	1.536968611	0.86219245	0.784495472	0.96266139	0.525637449	0.576172149	0.885253896	0.679616331	0.561737387
12	GBP	4.909850438	4.639006142	2.907658573	2.673176086	3.778474165	3.699808944	2.523934981	3.285203035	3.096414667	2.284522272	2.973410462	1.732292403	2.644586337	2.16687106	2.799468172	2.821000973	3.408038398	2.249912232	2.493819654	1.59372821	2.23724386	1.588796722	1.756375502	1.8062882	1.436317115	1.210168925	1.645991024	1.387178175	1.557485098	1.075036716	1.650450862	1.276657396	1.554013572	1.675010279	1.182705589	2.397545804	1.523198338	1.11867626	1.385356524	1.793347595	1.076718566	0.841828311	1.019627556	0.501683331	0.743968335	1.076189602	0.66892026	0.498609686
13	GBP	4.839280473	4.228011247	3.083522494	2.766260138	3.826540918	3.927962669	2.671861003	3.253723994	3.54570776	2.046777399	3.11874386	1.858328346	2.659265499	2.184138687	2.879256594	2.582730263	3.309207184	2.310385185	2.635478184	1.484596438	1.999974634	1.610255067	1.781818025	1.914580363	1.458776288	1.20502056	1.773307998	1.402363604	1.486828451	1.121525684	1.632522672	1.245375431	1.584100195	1.576743442	1.198529462	2.138118757	1.612764934	1.144553316	1.297439759	1.551316367	0.988782877	0.84304352	1.066403338	0.588927965	0.712306184	0.980140998	0.674869403	0.553992958
14	GBP	5.554716808	4.867464841	3.014122086	2.330784155	4.00947193	3.608210461	2.43332506	2.996995793	3.690399288	2.121184629	2.805310714	1.855053946	3.087562628	2.579221451	2.897325117	2.820943721	2.936222885	2.346442954	2.566748198	1.311837408	2.273804015	1.313322613	1.83179854	1.479386247	1.749591171	1.150279478	1.337752169	1.139566316	1.900972204	1.155678525	1.688514901	1.374917326	1.621054254	1.478476522	1.197949524	2.109163403	1.081059101	1.199109062	1.211723784	1.736060995	1.000018825	1.034179561	1.180114889	0.402118711	0.867651586	1.096295652	0.698780943	0.366570832
15	GBP	5.261459701	3.031227214	1.926965785	2.745486332	3.681385126	3.763151162	2.472416158	3.584560586	3.4438403	2.363729956	3.444921999	1.106524097	2.952783226	2.169885329	3.120704516	2.80791312	3.342410066	2.397889725	3.083681669	1.167386585	1.623720013	1.485395023	1.392076618	1.936349012	1.269265036	1.113642217	1.94044727	1.258917606	1.811961853	1.127568718	2.020141071	1.181496753	1.788441157	2.043135552	1.155605177	3.273715746	1.637484694	0.933576119	1.507504663	1.919665179	0.624814713	0.630748744	0.849833944	0.461370658	0.522889814	0.649692176	0.701391783	0.761778425
16	GBP	5.195678761	3.539677314	2.347652158	2.663160094	3.892908322	3.58529461	2.665482907	3.190220275	3.479537683	2.362180654	3.525060596	1.311264308	2.914050214	2.337856832	2.779687222	2.630691398	3.093121744	2.351210752	3.03906603	1.357317973	1.781285111	1.299600684	1.547400164	1.766973633	1.356145971	0.929292464	1.634787731	1.193918945	1.942695967	1.184051207	2.130105979	1.311283875	1.896790918	1.845144479	1.034433311	3.153663958	1.410147925	0.983016211	1.470351132	2.031066704	0.72383057	0.746556345	0.823385736	0.497827338	0.523664353	0.708314844	0.676545608	0.645738145
17	GBP	4.803178677	3.521354118	2.329515896	2.36871107	3.549215858	3.650646288	2.302581026	3.733750885	3.45122202	2.068949045	3.724507114	1.347600388	3.050073348	2.268790457	2.952320966	2.570674199	3.395021087	2.416141996	3.357386705	1.407330017	1.563663805	1.682964969	1.507706725	1.949335605	1.227601342	1.073076737	1.971617347	1.365743931	1.631538482	0.973591746	2.022457199	1.175320133	1.764118224	1.773384643	1.076149375	3.144446534	1.740011549	0.921576633	1.497812618	1.852502605	0.777558405	0.670606976	0.870974769	0.495070373	0.507358969	0.79788224	0.665509096	0.713871134
18	GBP	5.04508456	3.095325748	2.044816539	2.373671186	4.040608471	4.286710071	2.182825069	3.62216992	3.822193197	2.219922039	3.99153723	1.098636757	3.179118564	1.91422645	3.255087652	3.181043999	4.304052231	2.11351758	3.614181703	1.226560998	1.424381186	1.51233093	1.197527124	1.9822977	1.042557583	1.016916033	2.040996459	1.362781291	1.499251498	0.993176627	1.919067964	1.035351776	1.708277801	1.773578357	1.454334721	2.382972985	1.782943747	0.829754945	1.628627632	1.521645606	0.636378588	0.602904381	0.842505584	0.459085141	0.528960883	0.628388437	0.756232845	0.659684435
19	GBP	4.9129962	4.245354468	2.831141061	2.720357572	3.788254201	3.321300823	2.626601842	3.442849245	3.221065872	2.225827234	3.128968949	1.49955179	2.617792747	2.288700175	2.679112237	2.539404395	3.259751156	2.682438798	3.008543848	1.480204493	2.020644541	1.70475984	1.778588359	1.982089396	1.392502084	1.160269546	1.758003137	1.487805947	1.621530221	1.14137544	1.89718613	1.311296697	1.570528124	1.564436299	1.089375025	2.338564686	1.479474311	1.063671091	1.29541822	1.832507015	0.966318184	0.856275516	0.963928378	0.572180106	0.673083888	0.940382653	0.638824367	0.44853788
[truncated: 14 more columns]
