# Supplementary material for: Deep learning encodes robust discriminative neuroimaging representations to outperform standard machine learning
Source: Nat Commun. 2021 Jan 13;12:353. doi: 10.1038/s41467-020-20655-6 (PMC7806588; doi:10.1038/s41467-020-20655-6)
Supplement: Supplementary file 4 — Source Data [file 41467_2020_20655_MOESM4_ESM.zip › Figure7.txt]

Task	Metric	Rep	DL3Abrol@	SFCNAbrol@	SFCNSchulz@	SFCNSchulz*	SFCNSchulz_C*
AgeReg	MAE	0	3.086233	3.001102	3.070297	2.9131	2.8702
AgeReg	MAE	1	2.966839	2.932426	2.886491	2.8994	3.0335
AgeReg	MAE	2	2.990836	2.791867	2.87841	2.9007	2.8856
AgeReg	MAE	3	2.919585	2.85561	2.875446	2.9104	2.9246
AgeReg	MAE	4	2.835533	2.847233	2.918104	2.9593	2.9534
AgeReg	MAE	5	3.039536	2.99374	3.045181	2.9601	2.8338
AgeReg	MAE	6	2.943235	2.917382	2.900527	2.9057	2.8076
AgeReg	MAE	7	2.894542	2.952594	2.905873	2.9137	3.0241
AgeReg	MAE	8	3.014153	2.861424	2.97348	2.8333	2.8675
AgeReg	MAE	9	2.932898	2.968218	2.945015	2.8215	2.8501
AgeReg	MAE	10	2.855757	2.848545	2.788696	2.9946	2.9808
AgeReg	MAE	11	2.984116	2.867452	2.783832	2.9718	2.9172
AgeReg	MAE	12	2.876752	2.821475	2.84022	2.9922	2.8278
AgeReg	MAE	13	3.120373	2.96997	3.064382	2.9315	3.0279
AgeReg	MAE	14	2.928327	2.885067	2.838639	2.9792	2.971
AgeReg	MAE	15	2.852204	2.860476	2.844074	2.9112	2.8974
AgeReg	MAE	16	2.890257	2.994208	2.976006	2.7907	2.8603
AgeReg	MAE	17	2.85101	2.822945	3.01572	3	2.9091
AgeReg	MAE	18	2.933226	2.829601	2.917966	3.0172	2.8494
AgeReg	MAE	19	2.91106	2.904554	2.928853	3.0008	2.9104
AgeReg	Corr	0	0.857262	0.868423	0.863834	0.862	0.8699
AgeReg	Corr	1	0.863208	0.867954	0.872982	0.8763	0.8605
AgeReg	Corr	2	0.873513	0.880889	0.875163	0.8725	0.8753
AgeReg	Corr	3	0.870762	0.872514	0.874832	0.8716	0.8726
AgeReg	Corr	4	0.877795	0.880017	0.874434	0.8645	0.8648
AgeReg	Corr	5	0.867881	0.866309	0.86366	0.8752	0.8779
AgeReg	Corr	6	0.87385	0.874319	0.873786	0.8729	0.8802
AgeReg	Corr	7	0.8756	0.870541	0.873544	0.8688	0.8654
AgeReg	Corr	8	0.858716	0.875909	0.866128	0.8749	0.8757
AgeReg	Corr	9	0.873439	0.866696	0.870671	0.8807	0.8767
AgeReg	Corr	10	0.877375	0.879293	0.882164	0.8549	0.8671
AgeReg	Corr	11	0.864782	0.876137	0.880499	0.8625	0.8701
AgeReg	Corr	12	0.877677	0.881902	0.88445	0.8661	0.879
AgeReg	Corr	13	0.857175	0.862293	0.859561	0.871	0.859
AgeReg	Corr	14	0.869916	0.872102	0.876509	0.8609	0.8702
AgeReg	Corr	15	0.874235	0.877594	0.87279	0.8783	0.8729
AgeReg	Corr	16	0.874991	0.870323	0.872064	0.8788	0.8753
AgeReg	Corr	17	0.875303	0.877875	0.861899	0.8649	0.8701
AgeReg	Corr	18	0.871386	0.877027	0.868695	0.8644	0.8814
AgeReg	Corr	19	0.87258	0.873932	0.872337	0.8573	0.8642
AgeReg	R2	0	0.733391	0.75375	0.741869	0.6221	0.7304
AgeReg	R2	1	0.745019	0.751167	0.762012	0.6514	0.7107
AgeReg	R2	2	0.74528	0.774327	0.762782	0.6856	0.7235
AgeReg	R2	3	0.755621	0.759737	0.762293	0.627	0.709
AgeReg	R2	4	0.770444	0.770241	0.758655	0.6068	0.7152
AgeReg	R2	5	0.74767	0.744303	0.743763	0.5646	0.7423
AgeReg	R2	6	0.761395	0.758684	0.760343	0.5883	0.7409
AgeReg	R2	7	0.762474	0.748689	0.761646	0.639	0.7054
AgeReg	R2	8	0.735937	0.76111	0.748448	0.6574	0.7362
AgeReg	R2	9	0.757969	0.746227	0.755976	0.6837	0.7437
AgeReg	R2	10	0.768997	0.773095	0.775558	0.6072	0.7241
AgeReg	R2	11	0.745044	0.765515	0.774366	0.6252	0.7266
AgeReg	R2	12	0.763607	0.776642	0.771009	0.6264	0.7339
AgeReg	R2	13	0.725516	0.74172	0.736878	0.6873	0.6905
AgeReg	R2	14	0.751378	0.759385	0.767812	0.6274	0.7231
AgeReg	R2	15	0.762374	0.762299	0.76086	0.5658	0.7209
AgeReg	R2	16	0.76526	0.750166	0.753071	0.6626	0.7362
AgeReg	R2	17	0.765547	0.769638	0.742533	0.5707	0.7192
AgeReg	R2	18	0.748338	0.768818	0.752831	0.6381	0.7442
AgeReg	R2	19	0.759901	0.759717	0.760122	0.6266	0.7172
AgeGenClx	Accuracy	0	0.557476	0.59637	0.524633	0.5694
AgeGenClx	Accuracy	1	0.582541	0.566984	0.539326	0.566
AgeGenClx	Accuracy	2	0.595506	0.592048	0.556612	0.5816
AgeGenClx	Accuracy	3	0.583405	0.59637	0.547969	0.5234
AgeGenClx	Accuracy	4	0.580812	0.59637	0.537597	0.5668
AgeGenClx	Accuracy	5	0.601556	0.573898	0.526361	0.5582
AgeGenClx	Accuracy	6	0.579948	0.597234	0.519447	0.5425
AgeGenClx	Accuracy	7	0.573898	0.605013	0.531547	0.5938
AgeGenClx	Accuracy	8	0.59637	0.581677	0.536733	0.5755
AgeGenClx	Accuracy	9	0.610199	0.617978	0.535869	0.5608
AgeGenClx	Accuracy	10	0.585998	0.643042	0.554019	0.5521
AgeGenClx	Accuracy	11	0.558341	0.604149	0.554883	0.5408
AgeGenClx	Accuracy	12	0.568712	0.566984	0.553155	0.5538
AgeGenClx	Accuracy	13	0.576491	0.60847	0.561798	0.5547
AgeGenClx	Accuracy	14	0.559205	0.623163	0.551426	0.5877
AgeGenClx	Accuracy	15	0.580812	0.603284	0.547969	0.5911
AgeGenClx	Accuracy	16	0.579084	0.577355	0.570441	0.5885
AgeGenClx	Accuracy	17	0.599827	0.592913	0.524633	0.5955
AgeGenClx	Accuracy	18	0.59032	0.575627	0.569576	0.5894
AgeGenClx	Accuracy	19	0.57822	0.598099	0.565255	0.599
GenClx	Accuracy	0	0.9879	0.994814	1	0.9922
GenClx	Accuracy	1	0.979257	0.991357	1	0.9948
GenClx	Accuracy	2	0.980985	0.9879	0.999136	0.9931
GenClx	Accuracy	3	0.983578	0.988764	1	0.9974
GenClx	Accuracy	4	0.978392	0.988764	1	0.9887
GenClx	Accuracy	5	0.987035	0.993086	0.998271	0.9974
GenClx	Accuracy	6	0.9879	0.991357	1	0.9922
GenClx	Accuracy	7	0.984443	0.992221	1	0.9957
GenClx	Accuracy	8	0.980121	0.99395	0.996543	0.9896
GenClx	Accuracy	9	0.982714	0.990493	0.999136	0.9922
GenClx	Accuracy	10	0.983578	0.99395	1	0.9878
GenClx	Accuracy	11	0.988764	0.9879	0.995678	0.9965
GenClx	Accuracy	12	0.985307	0.994814	0.998271	0.9922
GenClx	Accuracy	13	0.980121	0.991357	0.998271	0.9957
GenClx	Accuracy	14	0.989628	0.991357	0.999136	0.9931
GenClx	Accuracy	15	0.988764	0.997407	1	0.9939
GenClx	Accuracy	16	0.982714	0.993086	1	0.9887
GenClx	Accuracy	17	0.975799	0.989628	1	0.9927
GenClx	Accuracy	18	0.984443	0.990493	0.999136	0.9884
GenClx	Accuracy	19	0.985799	0.990493	1	0.9937
